# Supplementary material for: Design, Synthesis, and Anti-Cancer Evaluation of Novel Water-Soluble Copper(I) Complexes Bearing Terpyridine and PTA Ligands
Source: Molecules. 2024 Feb 21;29(5):945. doi: 10.3390/molecules29050945 (PMC10934221; doi:10.3390/molecules29050945)
Supplement: Supplementary file 1 [file molecules-29-00945-s001.zip]

Archive with 3 entries (3 files):
- k8_abs.cif
- k8_abs_checkcif.pdf
- Supplementary Data.pdf
