# Supplementary material for: Design, Synthesis, and Anti-Cancer Evaluation of Novel Water-Soluble Copper(I) Complexes Bearing Terpyridine and PTA Ligands
Source: Molecules. 2024 Feb 21;29(5):945. doi: 10.3390/molecules29050945 (PMC10934221; doi:10.3390/molecules29050945)
Supplement: Supplementary file 1 [file molecules-29-00945-s001.zip › k8_abs.cif]

 
data_k8_abs
 
_audit_creation_method            'SHELXL-2018/3'
_shelx_SHELXL_version_number      '2018/3'
_chemical_name_systematic         ?
_chemical_name_common             ?
_chemical_melting_point           ?
_chemical_formula_moiety          'C27 H35 Cu N9 P2, F6 P'
_chemical_formula_sum
 'C27 H35 Cu F6 N9 P3' 
_chemical_formula_weight          756.09

loop_
 _atom_type_symbol
 _atom_type_description
 _atom_type_scat_dispersion_real
 _atom_type_scat_dispersion_imag
 _atom_type_scat_source
 'C'  'C'   0.0181   0.0091
 'International Tables Vol C Tables 4.2.6.8 and 6.1.1.4'
 'H'  'H'   0.0000   0.0000
 'International Tables Vol C Tables 4.2.6.8 and 6.1.1.4'
 'Cu'  'Cu'  -1.9646   0.5888
 'International Tables Vol C Tables 4.2.6.8 and 6.1.1.4'
 'F'  'F'   0.0727   0.0534
 'International Tables Vol C Tables 4.2.6.8 and 6.1.1.4'
 'N'  'N'   0.0311   0.0180
 'International Tables Vol C Tables 4.2.6.8 and 6.1.1.4'
 'P'  'P'   0.2955   0.4335
 'International Tables Vol C Tables 4.2.6.8 and 6.1.1.4'
 
_space_group_crystal_system       monoclinic
_space_group_IT_number            14
_space_group_name_H-M_alt         'P 21/n'
_space_group_name_Hall            '-P 2yn'
 
_shelx_space_group_comment
;
The symmetry employed for this shelxl refinement is uniquely defined
by the following loop, which should always be used as a source of
symmetry information in preference to the above space-group names.
They are only intended as comments.
;
 
loop_
 _space_group_symop_operation_xyz
 'x, y, z'
 '-x+1/2, y+1/2, -z+1/2'
 '-x, -y, -z'
 'x-1/2, -y-1/2, z-1/2'
 
_cell_length_a                    10.4364(3)
_cell_length_b                    13.7629(4)
_cell_length_c                    21.5413(5)
_cell_angle_alpha                 90
_cell_angle_beta                  98.343(3)
_cell_angle_gamma                 90
_cell_volume                      3061.34(15)
_cell_formula_units_Z             4
_cell_measurement_temperature     100(2)
_cell_measurement_reflns_used   21046
_cell_measurement_theta_min     4.1320
_cell_measurement_theta_max     75.2790
 
_exptl_crystal_description        'block'
_exptl_crystal_colour             'yellow'
_exptl_crystal_density_meas       ?
_exptl_crystal_density_method     ?
_exptl_crystal_density_diffrn     1.640          
_exptl_crystal_F_000              1552
_exptl_transmission_factor_min    ?
_exptl_transmission_factor_max    ?
_exptl_crystal_size_max           0.176
_exptl_crystal_size_mid           0.135
_exptl_crystal_size_min           0.068
_exptl_absorpt_coefficient_mu     3.150
_shelx_estimated_absorpt_T_min    0.607
_shelx_estimated_absorpt_T_max    0.814
_exptl_absorpt_correction_T_min                     0.706
_exptl_absorpt_correction_T_max                     0.860
_exptl_absorpt_correction_type            analytical
_exptl_absorpt_process_details
;
CrysAlisPro 1.171.42.50a (Rigaku Oxford Diffraction, 2022)
Analytical numeric absorption correction using a multifaceted crystal
model based on expressions derived by R.C. Clark & J.S. Reid.
(Clark, R. C. & Reid, J. S. (1995). Acta Cryst. A51, 887-897)
Empirical absorption correction using spherical harmonics,
implemented in SCALE3 ABSPACK scaling algorithm.
;
_exptl_absorpt_special_details    ?
_diffrn_ambient_temperature       100(2)
_diffrn_source 'Rotating-anode X-ray tube'
_diffrn_source_type 'Rigaku (Cu) X-ray Source'
_diffrn_radiation_probe x-ray
_diffrn_radiation_type 'Cu K\a'
_diffrn_radiation_wavelength 1.54184
_diffrn_radiation_monochromator mirror
_diffrn_measurement_device 'four-circle diffractometer'
_diffrn_measurement_device_type 'XtaLAB Synergy R, DW system, HyPix-Arc 150'
_diffrn_detector 'Hybrid Pixel Array Detector'
_diffrn_detector_type 'HyPix-Arc 150'
_diffrn_detector_area_resol_mean 10.0000
_diffrn_reflns_number             30003
_diffrn_reflns_av_unetI/netI      0.0162
_diffrn_reflns_av_R_equivalents   0.0195
_diffrn_reflns_limit_h_min        -12
_diffrn_reflns_limit_h_max        13
_diffrn_reflns_limit_k_min        -17
_diffrn_reflns_limit_k_max        15
_diffrn_reflns_limit_l_min        -26
_diffrn_reflns_limit_l_max        27
_diffrn_reflns_theta_min          3.823
_diffrn_reflns_theta_max          75.785
_diffrn_reflns_theta_full         67.684
_diffrn_measured_fraction_theta_max   0.987
_diffrn_measured_fraction_theta_full  1.000
_diffrn_measurement_method '\w scans'
_diffrn_reflns_Laue_measured_fraction_max    0.987
_diffrn_reflns_Laue_measured_fraction_full   1.000
_diffrn_reflns_point_group_measured_fraction_max   0.987
_diffrn_reflns_point_group_measured_fraction_full  1.000
_reflns_number_total              6287
_reflns_number_gt                 5776
_reflns_threshold_expression      'I > 2\s(I)'
_reflns_Friedel_coverage          0.000
_reflns_Friedel_fraction_max      .
_reflns_Friedel_fraction_full     .
 
_reflns_special_details
;
 Reflections were merged by SHELXL according to the crystal
 class for the calculation of statistics and refinement.
 
 _reflns_Friedel_fraction is defined as the number of unique
 Friedel pairs measured divided by the number that would be
 possible theoretically, ignoring centric projections and
 systematic absences.
;
 
_computing_data_collection        ?
_computing_cell_refinement        ?
_computing_data_reduction         ?
_computing_structure_solution     ?
_computing_structure_refinement 'SHELXL-2018/3 (Sheldrick, 2018)'
_computing_molecular_graphics     ?
_computing_publication_material   ?
_refine_special_details           ?
_refine_ls_structure_factor_coef  Fsqd
_refine_ls_matrix_type            full
_refine_ls_weighting_scheme       calc
_refine_ls_weighting_details
'w=1/[\s^2^(Fo^2^)+(0.0409P)^2^+3.0231P] where P=(Fo^2^+2Fc^2^)/3'
_atom_sites_solution_primary      ?
_atom_sites_solution_secondary    ?
_atom_sites_solution_hydrogens    geom
_refine_ls_hydrogen_treatment     constr
_refine_ls_extinction_method      none
_refine_ls_extinction_coef        .
_refine_ls_number_reflns          6287
_refine_ls_number_parameters      415
_refine_ls_number_restraints      0
_refine_ls_R_factor_all           0.0359
_refine_ls_R_factor_gt            0.0331
_refine_ls_wR_factor_ref          0.0878
_refine_ls_wR_factor_gt           0.0861
_refine_ls_goodness_of_fit_ref    1.058
_refine_ls_restrained_S_all       1.058
_refine_ls_shift/su_max           0.001
_refine_ls_shift/su_mean          0.000
 
loop_
 _atom_site_label
 _atom_site_type_symbol
 _atom_site_fract_x
 _atom_site_fract_y
 _atom_site_fract_z
 _atom_site_U_iso_or_equiv
 _atom_site_adp_type
 _atom_site_occupancy
 _atom_site_site_symmetry_order  
 _atom_site_calc_flag
 _atom_site_refinement_flags_posn
 _atom_site_refinement_flags_adp
 _atom_site_refinement_flags_occupancy
 _atom_site_disorder_assembly
 _atom_site_disorder_group
Cu1 Cu 0.32210(3) 0.67767(2) 0.81296(2) 0.01968(8) Uani 1 1 d . . . . .
P11 P 0.46786(5) 0.78155(3) 0.85492(2) 0.02082(11) Uani 1 1 d . . . . .
P21 P 0.26282(5) 0.55727(3) 0.87064(2) 0.02094(11) Uani 1 1 d . . . . .
N41 N 0.33634(15) 0.62705(11) 0.72386(7) 0.0195(3) Uani 1 1 d . . . . .
N31 N 0.14996(15) 0.73106(11) 0.76429(7) 0.0214(3) Uani 1 1 d . . . . .
N12 N 0.69547(16) 0.88599(12) 0.85185(8) 0.0250(3) Uani 1 1 d . . . . .
N11 N 0.52418(16) 0.96659(12) 0.90192(7) 0.0226(3) Uani 1 1 d . . . . .
N13 N 0.65171(16) 0.83214(12) 0.95617(7) 0.0234(3) Uani 1 1 d . . . . .
N21 N 0.28706(17) 0.43719(12) 0.97459(8) 0.0258(4) Uani 1 1 d . . . . .
N51 N 0.53423(16) 0.53595(12) 0.81002(8) 0.0251(3) Uani 1 1 d . . . . .
N23 N 0.06383(16) 0.46718(13) 0.92179(8) 0.0265(4) Uani 1 1 d . . . . .
N22 N 0.20959(18) 0.35971(12) 0.87201(8) 0.0285(4) Uani 1 1 d . . . . .
C52 C 0.55510(19) 0.56537(13) 0.75284(9) 0.0215(4) Uani 1 1 d . . . . .
C32 C 0.12427(19) 0.69931(13) 0.70446(9) 0.0211(4) Uani 1 1 d . . . . .
C46 C 0.43958(18) 0.58321(13) 0.70500(9) 0.0209(4) Uani 1 1 d . . . . .
C21 C 0.34553(19) 0.52256(15) 0.94882(9) 0.0252(4) Uani 1 1 d . . . . .
H21A H 0.437558 0.508478 0.946054 0.030 Uiso 1 1 calc R U . . .
H21B H 0.342846 0.578000 0.977886 0.030 Uiso 1 1 calc R U . . .
C36 C 0.0588(2) 0.78173(14) 0.78836(10) 0.0254(4) Uani 1 1 d . . . . .
H36 H 0.077323 0.803945 0.830458 0.030 Uiso 1 1 calc R U . . .
C43 C 0.2283(2) 0.62205(14) 0.61784(9) 0.0253(4) Uani 1 1 d . . . . .
H43 H 0.153671 0.635770 0.588359 0.030 Uiso 1 1 calc R U . . .
C44 C 0.3346(2) 0.57732(15) 0.59887(9) 0.0282(4) Uani 1 1 d . . . . .
H44 H 0.334140 0.560778 0.556020 0.034 Uiso 1 1 calc R U . . .
C42 C 0.23211(18) 0.64679(13) 0.68080(8) 0.0206(4) Uani 1 1 d . . . . .
C16 C 0.58379(19) 0.92448(14) 0.96187(9) 0.0233(4) Uani 1 1 d . . . . .
H16A H 0.515403 0.913957 0.988566 0.028 Uiso 1 1 calc R U . . .
H16B H 0.646062 0.972003 0.983546 0.028 Uiso 1 1 calc R U . . .
C53 C 0.6786(2) 0.57969(15) 0.73757(9) 0.0267(4) Uani 1 1 d . . . . .
H53 H 0.690141 0.601048 0.696815 0.032 Uiso 1 1 calc R U . . .
C56 C 0.6383(2) 0.51866(16) 0.85257(9) 0.0278(4) Uani 1 1 d . . . . .
H56 H 0.624615 0.497215 0.893014 0.033 Uiso 1 1 calc R U . . .
C35 C -0.0612(2) 0.80304(15) 0.75448(10) 0.0278(4) Uani 1 1 d . . . . .
H35 H -0.123232 0.839961 0.772607 0.033 Uiso 1 1 calc R U . . .
C12 C 0.6085(2) 0.81528(15) 0.81586(9) 0.0270(4) Uani 1 1 d . . . . .
H12A H 0.658332 0.755857 0.809346 0.032 Uiso 1 1 calc R U . . .
H12B H 0.576507 0.843040 0.774088 0.032 Uiso 1 1 calc R U . . .
C13 C 0.55884(19) 0.75502(14) 0.93311(9) 0.0246(4) Uani 1 1 d . . . . .
H13A H 0.496803 0.746403 0.963353 0.030 Uiso 1 1 calc R U . . .
H13B H 0.606376 0.693112 0.931108 0.030 Uiso 1 1 calc R U . . .
C45 C 0.4413(2) 0.55685(15) 0.64256(9) 0.0257(4) Uani 1 1 d . . . . .
H45 H 0.514693 0.525340 0.630368 0.031 Uiso 1 1 calc R U . . .
C23 C 0.09708(19) 0.55651(15) 0.88989(9) 0.0255(4) Uani 1 1 d . . . . .
H23A H 0.086201 0.612920 0.917162 0.031 Uiso 1 1 calc R U . . .
H23B H 0.035554 0.564452 0.850683 0.031 Uiso 1 1 calc R U . . .
C55 C 0.7648(2) 0.53008(16) 0.84136(10) 0.0290(4) Uani 1 1 d . . . . .
H55 H 0.835817 0.516213 0.872963 0.035 Uiso 1 1 calc R U . . .
C33 C 0.00469(19) 0.71613(15) 0.66815(9) 0.0261(4) Uani 1 1 d . . . . .
H33 H -0.012812 0.691640 0.626550 0.031 Uiso 1 1 calc R U . . .
C14 C 0.6255(2) 0.97646(14) 0.86159(9) 0.0257(4) Uani 1 1 d . . . . .
H14A H 0.688998 1.025509 0.880353 0.031 Uiso 1 1 calc R U . . .
H14B H 0.585429 1.001421 0.820195 0.031 Uiso 1 1 calc R U . . .
C11 C 0.41654(19) 0.90559(14) 0.87208(9) 0.0238(4) Uani 1 1 d . . . . .
H11A H 0.376992 0.936753 0.832466 0.029 Uiso 1 1 calc R U . . .
H11B H 0.349484 0.901814 0.900119 0.029 Uiso 1 1 calc R U . . .
C34 C -0.0884(2) 0.76886(15) 0.69324(10) 0.0283(4) Uani 1 1 d . . . . .
H34 H -0.170002 0.781593 0.668861 0.034 Uiso 1 1 calc R U . . .
C54 C 0.7843(2) 0.56231(17) 0.78273(10) 0.0303(4) Uani 1 1 d . . . . .
H54 H 0.869653 0.572419 0.773535 0.036 Uiso 1 1 calc R U . . .
C15 C 0.74865(19) 0.84675(15) 0.91384(10) 0.0271(4) Uani 1 1 d . . . . .
H15A H 0.791015 0.783745 0.907900 0.033 Uiso 1 1 calc R U . . .
H15B H 0.816060 0.891746 0.934113 0.033 Uiso 1 1 calc R U . . .
C26 C 0.1508(2) 0.45530(15) 0.98145(9) 0.0267(4) Uani 1 1 d . . . . .
H26A H 0.119195 0.400436 1.004803 0.032 Uiso 1 1 calc R U . . .
H26B H 0.146302 0.514729 1.006944 0.032 Uiso 1 1 calc R U . . .
C22 C 0.2583(2) 0.43636(14) 0.83385(9) 0.0253(4) Uani 1 1 d . . . . .
H22A H 0.202379 0.439326 0.792629 0.030 Uiso 1 1 calc R U . . .
H22B H 0.346742 0.418917 0.826271 0.030 Uiso 1 1 calc R U . . .
C24 C 0.2913(2) 0.35195(15) 0.93351(9) 0.0296(4) Uani 1 1 d . . . . .
H24A H 0.382075 0.341437 0.926664 0.035 Uiso 1 1 calc R U . . .
H24B H 0.263986 0.294000 0.955451 0.035 Uiso 1 1 calc R U . . .
C25 C 0.0766(2) 0.38065(15) 0.88298(10) 0.0302(4) Uani 1 1 d . . . . .
H25A H 0.043184 0.323628 0.903604 0.036 Uiso 1 1 calc R U . . .
H25B H 0.021592 0.389493 0.841902 0.036 Uiso 1 1 calc R U . . .
P3 P 0.67228(5) 0.69900(4) 0.51842(2) 0.02759(12) Uani 1 1 d . . . . .
F1 F 0.65944(13) 0.68492(10) 0.59061(6) 0.0376(3) Uani 1 1 d . . . . .
F2 F 0.6890(2) 0.71463(17) 0.44691(7) 0.0773(7) Uani 1 1 d . . . . .
F3 F 0.81995(14) 0.66499(12) 0.53268(7) 0.0491(4) Uani 1 1 d . . . . .
F4 F 0.7151(2) 0.80826(11) 0.53337(9) 0.0651(5) Uani 1 1 d . . . . .
F5 F 0.52586(15) 0.73253(14) 0.50402(7) 0.0585(5) Uani 1 1 d . . . . .
F6 F 0.62991(19) 0.58966(12) 0.50561(10) 0.0721(6) Uani 1 1 d . . . . .
 
loop_
 _atom_site_aniso_label
 _atom_site_aniso_U_11
 _atom_site_aniso_U_22
 _atom_site_aniso_U_33
 _atom_site_aniso_U_23
 _atom_site_aniso_U_13
 _atom_site_aniso_U_12
Cu1 0.02227(15) 0.02063(15) 0.01591(14) -0.00078(10) 0.00201(10) -0.00088(10)
P11 0.0233(2) 0.0205(2) 0.0184(2) -0.00244(17) 0.00189(18) -0.00047(18)
P21 0.0234(2) 0.0215(2) 0.0182(2) 0.00161(17) 0.00395(18) 0.00041(18)
N41 0.0231(8) 0.0186(7) 0.0169(7) 0.0004(6) 0.0033(6) -0.0027(6)
N31 0.0241(8) 0.0197(8) 0.0200(8) 0.0015(6) 0.0021(6) 0.0017(6)
N12 0.0253(8) 0.0273(9) 0.0237(8) -0.0025(7) 0.0075(7) -0.0018(7)
N11 0.0252(8) 0.0219(8) 0.0212(8) -0.0012(6) 0.0044(6) -0.0007(6)
N13 0.0260(8) 0.0230(8) 0.0203(8) 0.0002(6) 0.0002(6) -0.0020(6)
N21 0.0331(9) 0.0244(8) 0.0209(8) 0.0025(6) 0.0071(7) 0.0033(7)
N51 0.0253(8) 0.0284(9) 0.0222(8) 0.0011(7) 0.0052(6) 0.0020(7)
N23 0.0279(9) 0.0277(9) 0.0255(8) -0.0004(7) 0.0088(7) -0.0047(7)
N22 0.0404(10) 0.0214(8) 0.0259(8) 0.0005(7) 0.0125(7) -0.0024(7)
C52 0.0251(9) 0.0199(9) 0.0203(9) -0.0032(7) 0.0060(7) 0.0005(7)
C32 0.0251(9) 0.0176(8) 0.0196(9) 0.0028(7) 0.0000(7) -0.0027(7)
C46 0.0247(9) 0.0192(9) 0.0194(9) -0.0013(7) 0.0054(7) -0.0022(7)
C21 0.0249(9) 0.0263(10) 0.0245(9) -0.0003(8) 0.0046(8) 0.0008(8)
C36 0.0286(10) 0.0224(9) 0.0251(9) 0.0003(8) 0.0037(8) 0.0018(8)
C43 0.0327(10) 0.0235(9) 0.0187(9) -0.0007(7) 0.0003(8) -0.0037(8)
C44 0.0366(11) 0.0300(10) 0.0180(9) -0.0042(8) 0.0047(8) -0.0051(9)
C42 0.0255(9) 0.0174(8) 0.0185(9) 0.0002(7) 0.0020(7) -0.0040(7)
C16 0.0271(10) 0.0237(9) 0.0195(9) -0.0029(7) 0.0042(7) -0.0029(8)
C53 0.0276(10) 0.0327(11) 0.0210(9) -0.0025(8) 0.0075(8) 0.0006(8)
C56 0.0264(10) 0.0359(11) 0.0218(9) 0.0015(8) 0.0057(8) 0.0019(8)
C35 0.0262(10) 0.0231(10) 0.0345(11) 0.0027(8) 0.0059(8) 0.0016(8)
C12 0.0307(10) 0.0294(10) 0.0219(9) -0.0049(8) 0.0075(8) 0.0008(8)
C13 0.0283(10) 0.0224(9) 0.0224(9) 0.0014(7) 0.0009(8) -0.0019(8)
C45 0.0302(10) 0.0268(10) 0.0214(9) -0.0041(8) 0.0075(8) -0.0029(8)
C23 0.0233(9) 0.0259(10) 0.0270(10) 0.0015(8) 0.0026(8) 0.0007(8)
C55 0.0241(10) 0.0386(12) 0.0243(10) -0.0030(8) 0.0031(8) 0.0042(8)
C33 0.0282(10) 0.0245(10) 0.0242(10) 0.0032(8) -0.0014(8) -0.0042(8)
C14 0.0313(10) 0.0225(9) 0.0246(9) 0.0013(8) 0.0082(8) -0.0031(8)
C11 0.0243(9) 0.0240(9) 0.0228(9) -0.0012(7) 0.0020(7) 0.0025(8)
C34 0.0235(10) 0.0255(10) 0.0344(11) 0.0058(8) -0.0012(8) -0.0013(8)
C54 0.0234(10) 0.0422(12) 0.0269(10) -0.0032(9) 0.0088(8) 0.0012(9)
C15 0.0235(10) 0.0277(10) 0.0295(10) -0.0026(8) 0.0015(8) 0.0005(8)
C26 0.0321(10) 0.0274(10) 0.0221(9) 0.0007(8) 0.0092(8) -0.0007(8)
C22 0.0333(10) 0.0239(10) 0.0199(9) -0.0019(7) 0.0084(8) -0.0023(8)
C24 0.0414(12) 0.0227(10) 0.0258(10) 0.0034(8) 0.0090(9) 0.0045(9)
C25 0.0370(11) 0.0274(10) 0.0277(10) -0.0038(8) 0.0097(9) -0.0107(9)
P3 0.0332(3) 0.0304(3) 0.0194(2) 0.00202(19) 0.0047(2) 0.0101(2)
F1 0.0439(8) 0.0454(8) 0.0256(6) 0.0092(5) 0.0116(5) 0.0006(6)
F2 0.0893(13) 0.1250(17) 0.0206(7) 0.0172(9) 0.0184(8) 0.0622(13)
F3 0.0363(8) 0.0721(11) 0.0403(8) 0.0097(7) 0.0098(6) 0.0176(7)
F4 0.0936(14) 0.0303(8) 0.0758(12) 0.0113(8) 0.0274(11) -0.0081(8)
F5 0.0440(9) 0.0840(12) 0.0439(8) -0.0156(8) -0.0054(7) 0.0337(8)
F6 0.0747(12) 0.0419(9) 0.0946(14) -0.0344(9) -0.0050(11) 0.0025(8)
 
_geom_special_details
;
 All esds (except the esd in the dihedral angle between two l.s. planes)
 are estimated using the full covariance matrix.  The cell esds are taken
 into account individually in the estimation of esds in distances, angles
 and torsion angles; correlations between esds in cell parameters are only
 used when they are defined by crystal symmetry.  An approximate (isotropic)
 treatment of cell esds is used for estimating esds involving l.s. planes.
;
 
loop_
 _geom_bond_atom_site_label_1
 _geom_bond_atom_site_label_2
 _geom_bond_distance
 _geom_bond_site_symmetry_2
 _geom_bond_publ_flag
Cu1 N41 2.0674(15) . ?
Cu1 N31 2.0785(16) . ?
Cu1 P11 2.1854(5) . ?
Cu1 P21 2.2126(5) . ?
P11 C11 1.843(2) . ?
P11 C13 1.846(2) . ?
P11 C12 1.854(2) . ?
P21 C23 1.836(2) . ?
P21 C21 1.841(2) . ?
P21 C22 1.841(2) . ?
N41 C46 1.348(2) . ?
N41 C42 1.351(2) . ?
N31 C36 1.343(3) . ?
N31 C32 1.350(2) . ?
N12 C15 1.472(3) . ?
N12 C12 1.472(3) . ?
N12 C14 1.474(3) . ?
N11 C16 1.469(2) . ?
N11 C14 1.469(2) . ?
N11 C11 1.473(2) . ?
N13 C16 1.469(2) . ?
N13 C15 1.471(3) . ?
N13 C13 1.474(2) . ?
N21 C21 1.469(3) . ?
N21 C26 1.472(3) . ?
N21 C24 1.474(3) . ?
N51 C56 1.337(3) . ?
N51 C52 1.344(2) . ?
N23 C26 1.471(3) . ?
N23 C25 1.472(3) . ?
N23 C23 1.474(3) . ?
N22 C25 1.469(3) . ?
N22 C24 1.472(3) . ?
N22 C22 1.473(3) . ?
C52 C53 1.390(3) . ?
C52 C46 1.488(3) . ?
C32 C33 1.393(3) . ?
C32 C42 1.488(3) . ?
C46 C45 1.396(3) . ?
C21 H21A 0.9900 . ?
C21 H21B 0.9900 . ?
C36 C35 1.386(3) . ?
C36 H36 0.9500 . ?
C43 C44 1.381(3) . ?
C43 C42 1.393(3) . ?
C43 H43 0.9500 . ?
C44 C45 1.379(3) . ?
C44 H44 0.9500 . ?
C16 H16A 0.9900 . ?
C16 H16B 0.9900 . ?
C53 C54 1.382(3) . ?
C53 H53 0.9500 . ?
C56 C55 1.385(3) . ?
C56 H56 0.9500 . ?
C35 C34 1.390(3) . ?
C35 H35 0.9500 . ?
C12 H12A 0.9900 . ?
C12 H12B 0.9900 . ?
C13 H13A 0.9900 . ?
C13 H13B 0.9900 . ?
C45 H45 0.9500 . ?
C23 H23A 0.9900 . ?
C23 H23B 0.9900 . ?
C55 C54 1.381(3) . ?
C55 H55 0.9500 . ?
C33 C34 1.384(3) . ?
C33 H33 0.9500 . ?
C14 H14A 0.9900 . ?
C14 H14B 0.9900 . ?
C11 H11A 0.9900 . ?
C11 H11B 0.9900 . ?
C34 H34 0.9500 . ?
C54 H54 0.9500 . ?
C15 H15A 0.9900 . ?
C15 H15B 0.9900 . ?
C26 H26A 0.9900 . ?
C26 H26B 0.9900 . ?
C22 H22A 0.9900 . ?
C22 H22B 0.9900 . ?
C24 H24A 0.9900 . ?
C24 H24B 0.9900 . ?
C25 H25A 0.9900 . ?
C25 H25B 0.9900 . ?
P3 F6 1.5814(17) . ?
P3 F5 1.5833(15) . ?
P3 F4 1.5883(17) . ?
P3 F2 1.5898(15) . ?
P3 F1 1.5920(13) . ?
P3 F3 1.5972(15) . ?
 
loop_
 _geom_angle_atom_site_label_1
 _geom_angle_atom_site_label_2
 _geom_angle_atom_site_label_3
 _geom_angle
 _geom_angle_site_symmetry_1
 _geom_angle_site_symmetry_3
 _geom_angle_publ_flag
N41 Cu1 N31 79.87(6) . . ?
N41 Cu1 P11 117.71(5) . . ?
N31 Cu1 P11 118.43(5) . . ?
N41 Cu1 P21 109.43(5) . . ?
N31 Cu1 P21 104.86(5) . . ?
P11 Cu1 P21 119.48(2) . . ?
C11 P11 C13 97.25(9) . . ?
C11 P11 C12 97.55(9) . . ?
C13 P11 C12 97.31(9) . . ?
C11 P11 Cu1 118.94(7) . . ?
C13 P11 Cu1 118.88(7) . . ?
C12 P11 Cu1 121.71(7) . . ?
C23 P21 C21 97.13(9) . . ?
C23 P21 C22 97.23(9) . . ?
C21 P21 C22 97.97(9) . . ?
C23 P21 Cu1 118.71(7) . . ?
C21 P21 Cu1 125.17(7) . . ?
C22 P21 Cu1 115.27(6) . . ?
C46 N41 C42 118.85(16) . . ?
C46 N41 Cu1 126.79(13) . . ?
C42 N41 Cu1 114.24(12) . . ?
C36 N31 C32 118.86(17) . . ?
C36 N31 Cu1 126.72(13) . . ?
C32 N31 Cu1 113.85(13) . . ?
C15 N12 C12 110.94(16) . . ?
C15 N12 C14 108.07(15) . . ?
C12 N12 C14 110.68(16) . . ?
C16 N11 C14 107.87(15) . . ?
C16 N11 C11 110.96(15) . . ?
C14 N11 C11 111.31(15) . . ?
C16 N13 C15 108.50(15) . . ?
C16 N13 C13 110.46(15) . . ?
C15 N13 C13 111.54(15) . . ?
C21 N21 C26 111.27(16) . . ?
C21 N21 C24 111.05(15) . . ?
C26 N21 C24 107.99(16) . . ?
C56 N51 C52 117.29(17) . . ?
C26 N23 C25 108.11(17) . . ?
C26 N23 C23 110.05(16) . . ?
C25 N23 C23 111.28(16) . . ?
C25 N22 C24 107.88(16) . . ?
C25 N22 C22 111.09(17) . . ?
C24 N22 C22 110.64(17) . . ?
N51 C52 C53 122.60(18) . . ?
N51 C52 C46 117.48(17) . . ?
C53 C52 C46 119.91(17) . . ?
N31 C32 C33 121.32(18) . . ?
N31 C32 C42 115.38(16) . . ?
C33 C32 C42 123.29(17) . . ?
N41 C46 C45 121.95(18) . . ?
N41 C46 C52 117.89(16) . . ?
C45 C46 C52 120.15(17) . . ?
N21 C21 P21 112.82(14) . . ?
N21 C21 H21A 109.0 . . ?
P21 C21 H21A 109.0 . . ?
N21 C21 H21B 109.0 . . ?
P21 C21 H21B 109.0 . . ?
H21A C21 H21B 107.8 . . ?
N31 C36 C35 122.91(19) . . ?
N31 C36 H36 118.5 . . ?
C35 C36 H36 118.5 . . ?
C44 C43 C42 119.11(19) . . ?
C44 C43 H43 120.4 . . ?
C42 C43 H43 120.4 . . ?
C45 C44 C43 119.52(18) . . ?
C45 C44 H44 120.2 . . ?
C43 C44 H44 120.2 . . ?
N41 C42 C43 121.70(18) . . ?
N41 C42 C32 115.86(16) . . ?
C43 C42 C32 122.41(17) . . ?
N11 C16 N13 114.57(15) . . ?
N11 C16 H16A 108.6 . . ?
N13 C16 H16A 108.6 . . ?
N11 C16 H16B 108.6 . . ?
N13 C16 H16B 108.6 . . ?
H16A C16 H16B 107.6 . . ?
C54 C53 C52 118.83(19) . . ?
C54 C53 H53 120.6 . . ?
C52 C53 H53 120.6 . . ?
N51 C56 C55 124.07(19) . . ?
N51 C56 H56 118.0 . . ?
C55 C56 H56 118.0 . . ?
C36 C35 C34 118.15(19) . . ?
C36 C35 H35 120.9 . . ?
C34 C35 H35 120.9 . . ?
N12 C12 P11 113.25(13) . . ?
N12 C12 H12A 108.9 . . ?
P11 C12 H12A 108.9 . . ?
N12 C12 H12B 108.9 . . ?
P11 C12 H12B 108.9 . . ?
H12A C12 H12B 107.7 . . ?
N13 C13 P11 113.02(13) . . ?
N13 C13 H13A 109.0 . . ?
P11 C13 H13A 109.0 . . ?
N13 C13 H13B 109.0 . . ?
P11 C13 H13B 109.0 . . ?
H13A C13 H13B 107.8 . . ?
C44 C45 C46 118.87(19) . . ?
C44 C45 H45 120.6 . . ?
C46 C45 H45 120.6 . . ?
N23 C23 P21 113.77(14) . . ?
N23 C23 H23A 108.8 . . ?
P21 C23 H23A 108.8 . . ?
N23 C23 H23B 108.8 . . ?
P21 C23 H23B 108.8 . . ?
H23A C23 H23B 107.7 . . ?
C54 C55 C56 117.81(19) . . ?
C54 C55 H55 121.1 . . ?
C56 C55 H55 121.1 . . ?
C34 C33 C32 119.37(19) . . ?
C34 C33 H33 120.3 . . ?
C32 C33 H33 120.3 . . ?
N11 C14 N12 114.84(16) . . ?
N11 C14 H14A 108.6 . . ?
N12 C14 H14A 108.6 . . ?
N11 C14 H14B 108.6 . . ?
N12 C14 H14B 108.6 . . ?
H14A C14 H14B 107.5 . . ?
N11 C11 P11 112.96(13) . . ?
N11 C11 H11A 109.0 . . ?
P11 C11 H11A 109.0 . . ?
N11 C11 H11B 109.0 . . ?
P11 C11 H11B 109.0 . . ?
H11A C11 H11B 107.8 . . ?
C33 C34 C35 119.36(19) . . ?
C33 C34 H34 120.3 . . ?
C35 C34 H34 120.3 . . ?
C55 C54 C53 119.37(19) . . ?
C55 C54 H54 120.3 . . ?
C53 C54 H54 120.3 . . ?
N13 C15 N12 114.19(16) . . ?
N13 C15 H15A 108.7 . . ?
N12 C15 H15A 108.7 . . ?
N13 C15 H15B 108.7 . . ?
N12 C15 H15B 108.7 . . ?
H15A C15 H15B 107.6 . . ?
N23 C26 N21 114.43(16) . . ?
N23 C26 H26A 108.7 . . ?
N21 C26 H26A 108.7 . . ?
N23 C26 H26B 108.7 . . ?
N21 C26 H26B 108.7 . . ?
H26A C26 H26B 107.6 . . ?
N22 C22 P21 113.36(13) . . ?
N22 C22 H22A 108.9 . . ?
P21 C22 H22A 108.9 . . ?
N22 C22 H22B 108.9 . . ?
P21 C22 H22B 108.9 . . ?
H22A C22 H22B 107.7 . . ?
N22 C24 N21 114.74(17) . . ?
N22 C24 H24A 108.6 . . ?
N21 C24 H24A 108.6 . . ?
N22 C24 H24B 108.6 . . ?
N21 C24 H24B 108.6 . . ?
H24A C24 H24B 107.6 . . ?
N22 C25 N23 114.55(17) . . ?
N22 C25 H25A 108.6 . . ?
N23 C25 H25A 108.6 . . ?
N22 C25 H25B 108.6 . . ?
N23 C25 H25B 108.6 . . ?
H25A C25 H25B 107.6 . . ?
F6 P3 F5 90.32(10) . . ?
F6 P3 F4 178.36(11) . . ?
F5 P3 F4 89.94(11) . . ?
F6 P3 F2 91.54(12) . . ?
F5 P3 F2 90.52(9) . . ?
F4 P3 F2 90.07(12) . . ?
F6 P3 F1 89.63(10) . . ?
F5 P3 F1 90.64(8) . . ?
F4 P3 F1 88.75(9) . . ?
F2 P3 F1 178.34(11) . . ?
F6 P3 F3 89.55(10) . . ?
F5 P3 F3 179.77(10) . . ?
F4 P3 F3 90.19(10) . . ?
F2 P3 F3 89.29(9) . . ?
F1 P3 F3 89.55(8) . . ?
 
loop_
 _geom_torsion_atom_site_label_1
 _geom_torsion_atom_site_label_2
 _geom_torsion_atom_site_label_3
 _geom_torsion_atom_site_label_4
 _geom_torsion
 _geom_torsion_site_symmetry_1
 _geom_torsion_site_symmetry_2
 _geom_torsion_site_symmetry_3
 _geom_torsion_site_symmetry_4
 _geom_torsion_publ_flag
C56 N51 C52 C53 -1.2(3) . . . . ?
C56 N51 C52 C46 179.06(17) . . . . ?
C36 N31 C32 C33 -1.5(3) . . . . ?
Cu1 N31 C32 C33 170.41(14) . . . . ?
C36 N31 C32 C42 177.97(16) . . . . ?
Cu1 N31 C32 C42 -10.1(2) . . . . ?
C42 N41 C46 C45 -0.7(3) . . . . ?
Cu1 N41 C46 C45 -176.21(14) . . . . ?
C42 N41 C46 C52 177.85(16) . . . . ?
Cu1 N41 C46 C52 2.3(2) . . . . ?
N51 C52 C46 N41 40.1(2) . . . . ?
C53 C52 C46 N41 -139.66(19) . . . . ?
N51 C52 C46 C45 -141.39(19) . . . . ?
C53 C52 C46 C45 38.9(3) . . . . ?
C26 N21 C21 P21 -60.39(18) . . . . ?
C24 N21 C21 P21 59.93(19) . . . . ?
C23 P21 C21 N21 49.47(15) . . . . ?
C22 P21 C21 N21 -48.90(15) . . . . ?
Cu1 P21 C21 N21 -177.66(10) . . . . ?
C32 N31 C36 C35 0.0(3) . . . . ?
Cu1 N31 C36 C35 -170.75(15) . . . . ?
C42 C43 C44 C45 0.9(3) . . . . ?
C46 N41 C42 C43 0.7(3) . . . . ?
Cu1 N41 C42 C43 176.82(14) . . . . ?
C46 N41 C42 C32 -177.28(16) . . . . ?
Cu1 N41 C42 C32 -1.2(2) . . . . ?
C44 C43 C42 N41 -0.8(3) . . . . ?
C44 C43 C42 C32 177.03(18) . . . . ?
N31 C32 C42 N41 7.6(2) . . . . ?
C33 C32 C42 N41 -172.89(17) . . . . ?
N31 C32 C42 C43 -170.36(17) . . . . ?
C33 C32 C42 C43 9.1(3) . . . . ?
C14 N11 C16 N13 -55.2(2) . . . . ?
C11 N11 C16 N13 67.0(2) . . . . ?
C15 N13 C16 N11 55.4(2) . . . . ?
C13 N13 C16 N11 -67.1(2) . . . . ?
N51 C52 C53 C54 0.5(3) . . . . ?
C46 C52 C53 C54 -179.77(19) . . . . ?
C52 N51 C56 C55 0.6(3) . . . . ?
N31 C36 C35 C34 1.0(3) . . . . ?
C15 N12 C12 P11 60.27(19) . . . . ?
C14 N12 C12 P11 -59.69(19) . . . . ?
C11 P11 C12 N12 49.21(16) . . . . ?
C13 P11 C12 N12 -49.15(16) . . . . ?
Cu1 P11 C12 N12 -179.82(11) . . . . ?
C16 N13 C13 P11 60.70(18) . . . . ?
C15 N13 C13 P11 -60.06(19) . . . . ?
C11 P11 C13 N13 -49.90(16) . . . . ?
C12 P11 C13 N13 48.72(16) . . . . ?
Cu1 P11 C13 N13 -178.76(11) . . . . ?
C43 C44 C45 C46 -0.8(3) . . . . ?
N41 C46 C45 C44 0.7(3) . . . . ?
C52 C46 C45 C44 -177.76(18) . . . . ?
C26 N23 C23 P21 60.57(19) . . . . ?
C25 N23 C23 P21 -59.3(2) . . . . ?
C21 P21 C23 N23 -50.13(16) . . . . ?
C22 P21 C23 N23 48.89(15) . . . . ?
Cu1 P21 C23 N23 172.96(11) . . . . ?
N51 C56 C55 C54 0.7(3) . . . . ?
N31 C32 C33 C34 1.9(3) . . . . ?
C42 C32 C33 C34 -177.56(18) . . . . ?
C16 N11 C14 N12 55.2(2) . . . . ?
C11 N11 C14 N12 -66.7(2) . . . . ?
C15 N12 C14 N11 -55.3(2) . . . . ?
C12 N12 C14 N11 66.4(2) . . . . ?
C16 N11 C11 P11 -60.22(18) . . . . ?
C14 N11 C11 P11 59.93(18) . . . . ?
C13 P11 C11 N11 49.48(15) . . . . ?
C12 P11 C11 N11 -48.93(15) . . . . ?
Cu1 P11 C11 N11 178.30(10) . . . . ?
C32 C33 C34 C35 -0.8(3) . . . . ?
C36 C35 C34 C33 -0.6(3) . . . . ?
C56 C55 C54 C53 -1.4(3) . . . . ?
C52 C53 C54 C55 0.8(3) . . . . ?
C16 N13 C15 N12 -55.1(2) . . . . ?
C13 N13 C15 N12 66.8(2) . . . . ?
C12 N12 C15 N13 -66.7(2) . . . . ?
C14 N12 C15 N13 54.8(2) . . . . ?
C25 N23 C26 N21 55.4(2) . . . . ?
C23 N23 C26 N21 -66.3(2) . . . . ?
C21 N21 C26 N23 67.0(2) . . . . ?
C24 N21 C26 N23 -55.1(2) . . . . ?
C25 N22 C22 P21 60.4(2) . . . . ?
C24 N22 C22 P21 -59.4(2) . . . . ?
C23 P21 C22 N22 -49.39(16) . . . . ?
C21 P21 C22 N22 48.89(16) . . . . ?
Cu1 P21 C22 N22 -175.93(12) . . . . ?
C25 N22 C24 N21 -55.3(2) . . . . ?
C22 N22 C24 N21 66.4(2) . . . . ?
C21 N21 C24 N22 -67.1(2) . . . . ?
C26 N21 C24 N22 55.2(2) . . . . ?
C24 N22 C25 N23 55.4(2) . . . . ?
C22 N22 C25 N23 -66.0(2) . . . . ?
C26 N23 C25 N22 -55.6(2) . . . . ?
C23 N23 C25 N22 65.3(2) . . . . ?
 
_refine_diff_density_max    0.727
_refine_diff_density_min   -0.440
_refine_diff_density_rms    0.058

_shelx_res_file
;
TITL k8 in P2(1)/n
    k8_abs.res
    created by SHELXL-2018/3 at 14:44:50 on 22-Dec-2022
REM P2(1)/n (#14 in standard setting)
CELL 1.54184  10.4364  13.7629  21.5413  90.0000  98.343  90.0000
ZERR    4.00   0.0003   0.0004   0.0005   0.0000   0.003   0.0000
LATT  1
SYMM 0.5-X,0.5+Y,0.5-Z
SFAC C H Cu F N P
UNIT 108 140 4 24 36 12
REM  CrysAlisPro recorded range (K): Min=100.0; max=100.0; aver:100.0
SIZE 0.176 0.135 0.068
LIST 4
ACTA
BOND $H
CONF

L.S.  10
PLAN  5
TEMP -173
FMAP 2

WGHT    0.040900    3.023100
FVAR       3.50230
MOLE 1
CU1   3    0.322103    0.677671    0.812957    11.00000    0.02227    0.02063 =
         0.01591   -0.00078    0.00201   -0.00088
P11   6    0.467855    0.781548    0.854920    11.00000    0.02327    0.02048 =
         0.01837   -0.00244    0.00189   -0.00047
P21   6    0.262822    0.557272    0.870644    11.00000    0.02335    0.02153 =
         0.01821    0.00161    0.00395    0.00041
N41   5    0.336341    0.627046    0.723857    11.00000    0.02309    0.01861 =
         0.01692    0.00039    0.00330   -0.00267
N31   5    0.149959    0.731064    0.764290    11.00000    0.02412    0.01969 =
         0.02003    0.00154    0.00212    0.00168
N12   5    0.695473    0.885994    0.851853    11.00000    0.02525    0.02726 =
         0.02368   -0.00252    0.00752   -0.00184
N11   5    0.524177    0.966585    0.901920    11.00000    0.02518    0.02185 =
         0.02117   -0.00117    0.00436   -0.00070
N13   5    0.651707    0.832142    0.956171    11.00000    0.02599    0.02299 =
         0.02030    0.00017    0.00020   -0.00199
N21   5    0.287063    0.437192    0.974591    11.00000    0.03306    0.02439 =
         0.02094    0.00248    0.00715    0.00335
N51   5    0.534234    0.535948    0.810016    11.00000    0.02531    0.02836 =
         0.02222    0.00108    0.00525    0.00199
N23   5    0.063828    0.467183    0.921790    11.00000    0.02785    0.02774 =
         0.02550   -0.00040    0.00880   -0.00474
N22   5    0.209587    0.359714    0.872010    11.00000    0.04044    0.02140 =
         0.02586    0.00047    0.01254   -0.00240
C52   1    0.555104    0.565375    0.752845    11.00000    0.02507    0.01994 =
         0.02035   -0.00321    0.00600    0.00053
C32   1    0.124266    0.699308    0.704459    11.00000    0.02511    0.01758 =
         0.01963    0.00278    0.00002   -0.00273
C46   1    0.439583    0.583205    0.705004    11.00000    0.02472    0.01916 =
         0.01944   -0.00127    0.00543   -0.00217
C21   1    0.345533    0.522556    0.948823    11.00000    0.02494    0.02633 =
         0.02448   -0.00035    0.00459    0.00077
AFIX  23
H21A  2    0.437558    0.508478    0.946054    11.00000   -1.20000
H21B  2    0.342846    0.578000    0.977886    11.00000   -1.20000
AFIX   0
C36   1    0.058766    0.781728    0.788357    11.00000    0.02860    0.02236 =
         0.02514    0.00027    0.00373    0.00184
AFIX  43
H36   2    0.077323    0.803945    0.830458    11.00000   -1.20000
AFIX   0
C43   1    0.228334    0.622049    0.617839    11.00000    0.03271    0.02354 =
         0.01868   -0.00068    0.00028   -0.00366
AFIX  43
H43   2    0.153671    0.635770    0.588359    11.00000   -1.20000
AFIX   0
C44   1    0.334567    0.577323    0.598865    11.00000    0.03665    0.03003 =
         0.01803   -0.00419    0.00475   -0.00509
AFIX  43
H44   2    0.334140    0.560778    0.556020    11.00000   -1.20000
AFIX   0
C42   1    0.232107    0.646789    0.680797    11.00000    0.02546    0.01741 =
         0.01852    0.00017    0.00200   -0.00397
C16   1    0.583790    0.924479    0.961872    11.00000    0.02712    0.02367 =
         0.01946   -0.00287    0.00421   -0.00289
AFIX  23
H16A  2    0.515403    0.913957    0.988566    11.00000   -1.20000
H16B  2    0.646062    0.972003    0.983546    11.00000   -1.20000
AFIX   0
C53   1    0.678610    0.579689    0.737575    11.00000    0.02759    0.03269 =
         0.02095   -0.00246    0.00750    0.00063
AFIX  43
H53   2    0.690141    0.601048    0.696815    11.00000   -1.20000
AFIX   0
C56   1    0.638290    0.518663    0.852573    11.00000    0.02635    0.03588 =
         0.02182    0.00154    0.00569    0.00190
AFIX  43
H56   2    0.624615    0.497215    0.893014    11.00000   -1.20000
AFIX   0
C35   1   -0.061247    0.803036    0.754481    11.00000    0.02619    0.02308 =
         0.03445    0.00272    0.00586    0.00157
AFIX  43
H35   2   -0.123232    0.839961    0.772607    11.00000   -1.20000
AFIX   0
C12   1    0.608504    0.815277    0.815863    11.00000    0.03067    0.02938 =
         0.02194   -0.00486    0.00750    0.00083
AFIX  23
H12A  2    0.658332    0.755857    0.809346    11.00000   -1.20000
H12B  2    0.576507    0.843040    0.774088    11.00000   -1.20000
AFIX   0
C13   1    0.558838    0.755018    0.933108    11.00000    0.02831    0.02241 =
         0.02235    0.00139    0.00089   -0.00189
AFIX  23
H13A  2    0.496803    0.746403    0.963353    11.00000   -1.20000
H13B  2    0.606376    0.693112    0.931108    11.00000   -1.20000
AFIX   0
C45   1    0.441275    0.556849    0.642559    11.00000    0.03018    0.02680 =
         0.02137   -0.00414    0.00751   -0.00287
AFIX  43
H45   2    0.514693    0.525340    0.630368    11.00000   -1.20000
AFIX   0
C23   1    0.097076    0.556511    0.889889    11.00000    0.02329    0.02593 =
         0.02704    0.00149    0.00260    0.00069
AFIX  23
H23A  2    0.086201    0.612920    0.917162    11.00000   -1.20000
H23B  2    0.035554    0.564452    0.850683    11.00000   -1.20000
AFIX   0
C55   1    0.764814    0.530084    0.841364    11.00000    0.02407    0.03863 =
         0.02432   -0.00301    0.00308    0.00425
AFIX  43
H55   2    0.835817    0.516213    0.872963    11.00000   -1.20000
AFIX   0
C33   1    0.004692    0.716133    0.668150    11.00000    0.02816    0.02445 =
         0.02417    0.00318   -0.00141   -0.00415
AFIX  43
H33   2   -0.012812    0.691640    0.626550    11.00000   -1.20000
AFIX   0
C14   1    0.625524    0.976462    0.861594    11.00000    0.03127    0.02248 =
         0.02464    0.00132    0.00821   -0.00313
AFIX  23
H14A  2    0.688998    1.025509    0.880353    11.00000   -1.20000
H14B  2    0.585429    1.001421    0.820195    11.00000   -1.20000
AFIX   0
C11   1    0.416543    0.905594    0.872076    11.00000    0.02432    0.02395 =
         0.02277   -0.00118    0.00200    0.00254
AFIX  23
H11A  2    0.376992    0.936753    0.832466    11.00000   -1.20000
H11B  2    0.349484    0.901814    0.900119    11.00000   -1.20000
AFIX   0
C34   1   -0.088368    0.768861    0.693240    11.00000    0.02347    0.02548 =
         0.03442    0.00575   -0.00120   -0.00131
AFIX  43
H34   2   -0.170002    0.781593    0.668861    11.00000   -1.20000
AFIX   0
C54   1    0.784341    0.562306    0.782729    11.00000    0.02339    0.04217 =
         0.02690   -0.00319    0.00878    0.00116
AFIX  43
H54   2    0.869653    0.572419    0.773535    11.00000   -1.20000
AFIX   0
C15   1    0.748647    0.846745    0.913840    11.00000    0.02352    0.02773 =
         0.02946   -0.00264    0.00147    0.00049
AFIX  23
H15A  2    0.791015    0.783745    0.907900    11.00000   -1.20000
H15B  2    0.816060    0.891746    0.934113    11.00000   -1.20000
AFIX   0
C26   1    0.150802    0.455302    0.981455    11.00000    0.03209    0.02743 =
         0.02211    0.00067    0.00924   -0.00068
AFIX  23
H26A  2    0.119195    0.400436    1.004803    11.00000   -1.20000
H26B  2    0.146302    0.514729    1.006944    11.00000   -1.20000
AFIX   0
C22   1    0.258292    0.436364    0.833845    11.00000    0.03332    0.02394 =
         0.01988   -0.00194    0.00843   -0.00227
AFIX  23
H22A  2    0.202379    0.439326    0.792629    11.00000   -1.20000
H22B  2    0.346742    0.418917    0.826271    11.00000   -1.20000
AFIX   0
C24   1    0.291331    0.351951    0.933509    11.00000    0.04139    0.02265 =
         0.02584    0.00339    0.00896    0.00449
AFIX  23
H24A  2    0.382075    0.341437    0.926664    11.00000   -1.20000
H24B  2    0.263986    0.294000    0.955451    11.00000   -1.20000
AFIX   0
C25   1    0.076628    0.380647    0.882976    11.00000    0.03696    0.02744 =
         0.02774   -0.00381    0.00966   -0.01072
AFIX  23
H25A  2    0.043184    0.323628    0.903604    11.00000   -1.20000
H25B  2    0.021592    0.389493    0.841902    11.00000   -1.20000
AFIX   0
MOLE 2
P3    6    0.672283    0.699001    0.518420    11.00000    0.03323    0.03038 =
         0.01944    0.00202    0.00473    0.01014
F1    4    0.659436    0.684918    0.590612    11.00000    0.04387    0.04543 =
         0.02556    0.00916    0.01162    0.00062
F2    4    0.688989    0.714633    0.446909    11.00000    0.08933    0.12499 =
         0.02060    0.01716    0.01842    0.06221
F3    4    0.819946    0.664986    0.532677    11.00000    0.03630    0.07207 =
         0.04029    0.00965    0.00981    0.01756
F4    4    0.715088    0.808259    0.533374    11.00000    0.09362    0.03028 =
         0.07579    0.01126    0.02741   -0.00814
F5    4    0.525856    0.732529    0.504017    11.00000    0.04399    0.08400 =
         0.04395   -0.01559   -0.00544    0.03371
F6    4    0.629914    0.589658    0.505609    11.00000    0.07472    0.04188 =
         0.09456   -0.03444   -0.00505    0.00246
HKLF 4


REM  k8 in P2(1)/n
REM wR2 = 0.0878, GooF = S = 1.058, Restrained GooF = 1.058 for all data
REM R1 = 0.0331 for 5776 Fo > 4sig(Fo) and 0.0359 for all 6287 data
REM 415 parameters refined using 0 restraints

END

WGHT      0.0409      3.0233

REM Highest difference peak  0.727,  deepest hole -0.440,  1-sigma level  0.058
Q1    1   0.3528  0.7116  0.7188  11.00000  0.05    0.73
Q2    1   0.1722  0.3361  0.8360  11.00000  0.05    0.51
Q3    1   0.8088  0.7479  0.5337  11.00000  0.05    0.46
Q4    1   0.5927  0.7814  0.5135  11.00000  0.05    0.46
Q5    1   0.3137  0.5289  0.9130  11.00000  0.05    0.42
;
_shelx_res_checksum   40378

_shelx_hkl_file
;
   0   0   1 152.707 16.6734  25
   0   0   2 5779.22 139.601  25
   0   0  -2 5683.73 138.644  25
   0   0   3 188.846 49.0195  25
   0   0   4 8366.39 228.273   6
   0   0   4 8522.21 225.162  15
   0   0   4 8181.76 218.934  26
   0   0   5 87.6980 71.7766   6
   0   0   5 37.3044 64.6612   8
   0   0   5 56.1916 77.8106  15
   0   0   5 68.4782 86.2473  24
   0   0   5-15.0874 69.8868  26
   0   0   6 293092. 5816.21   8
   0   0   6 297496. 5823.04   6
   0   0   6 298678. 5816.14  15
   0   0   6 296507. 5805.96  26
   0   0   6 293358. 5828.88  24
   0   0   7 64.0532 87.0625   8
   0   0   7 250.291 94.6081   6
   0   0   7 52.2859 84.9905  15
   0   0   7 17.5809 102.610  14
   0   0   7 97.4419 81.9288  26
   0   0   8 3949.79 193.604   8
   0   0   8 4327.15 196.542   6
   0   0   8 4434.05 193.761  15
   0   0   8 4233.47 209.126  14
   0   0   8 3988.59 182.502  26
   0   0   9-26.6520 95.0962   8
   0   0   9 6.94731 87.0437   6
   0   0   9-12.1731 96.6757   5
   0   0   9-16.0310 115.444  14
   0   0   9 94.6294 97.5709  15
   0   0   9 42.0851 89.8452  26
   0   0  10 2377.85 170.803   6
   0   0  10 2532.57 163.272   5
   0   0  10 2281.61 172.711   8
   0   0  10 2614.92 196.024  14
   0   0  10 2876.68 174.268  15
   0   0  10 2730.74 166.753  26
   0   0  11 159.064 100.247  15
   0   0  11 62.9052 126.587  14
   0   0  11 86.8044 105.146   8
   0   0  11 23.8168 90.1607   5
   0   0  11 36.4019 99.9229   6
   0   0  12 14396.7 460.630  15
   0   0  12 14930.4 522.231  14
   0   0  12 15260.1 491.757   6
   0   0  12 15359.4 486.949   8
   0   0  12 14784.3 465.378   5
   0   0  13 39.0307 90.4700  29
   0   0  13-49.9767 102.252   5
   0   0  13 22.0292 111.668   8
   0   0  14 5748.79 341.588  14
   0   0  14 6231.24 322.456   6
   0   0  15 112.566 151.509  14
   0   0  15-13.5553 115.724   8
   0   0  15 28.5458 124.936   6
   0   0  16 27942.3 885.445  14
   0   0  17 37.5407 171.180  14
   0   0 -17 123.976 134.832  11
   0   0  18 81469.3 2028.29  14
   0   0 -18 83527.7 1966.28  11
   0   0 -19-16.4982 138.112  11
   0   0  19 120.801 161.662  14
   0   0 -19-66.7295 206.231   2
   0   0 -20 97.5306 136.992  11
   0   0  20 139.636 173.551  14
   0   0  20 40.2592 168.521  31
   0   0 -20 88.3713 194.568   2
   0   0 -21-15.4542 129.372  11
   0   0  21-19.0909 146.474  14
   0   0  21 19.3688 153.251  31
   0   0 -21 63.2725 184.614   2
   0   0  22 14371.9 584.816  14
   0   0  22 15670.7 608.732  31
   0   0  23 15.2749 131.253  14
   0   0 -23 115.509 157.918   2
   0   0  23 222.783 150.728  31
   0   0 -24 21685.0 686.286   2
   0   0  24 21257.7 677.535  31
   0   0 -25-91.2825 114.768   2
   0   0 -26 945.598 113.472   2
   0  -1   0 161.868 28.2092  34
   0  -1   0 86.0461 27.1083  33
   0  -1  -1 105.143 29.0421  34
   0  -1   1 86.4596 33.6502  31
   0   1  -1 56.2967 33.5512  31
   0  -1   1 67.7577 33.3920  25
   0  -1   1 49.3249 33.8440  27
   0   1  -1 37.2313 31.0598  27
   0  -1   2 48903.4 1005.03  31
   0  -1   2 50147.7 1003.17  25
   0  -1   3 52693.8 1078.83  14
   0  -1   3 52411.3 1066.54  15
   0  -1   3 51676.0 1046.79  29
   0  -1   3 53818.7 1073.08  25
   0  -1   3 52213.5 1084.66  20
   0  -1   3 52353.8 1063.91  22
   0  -1   4 155429. 3027.95  15
   0  -1   4 153916. 3044.16  14
   0   1   4 154429. 3039.53   8
   0  -1   4 153244. 3015.56   6
   0  -1   4 153388. 3006.56  29
   0  -1   4 150287. 3051.40  20
   0  -1   4 154654. 3021.23  22
   0  -1   4 152548. 3034.36  25
   0  -1   4 151194. 3045.73  21
   0  -1   4 151335. 3040.81  24
   0  -1   5 3244.95 143.419  15
   0  -1   5 3534.88 162.976  14
   0   1   5 3871.13 157.208   8
   0  -1   5 3310.15 134.781   6
   0  -1   5 3283.67 127.223   8
   0  -1   5 3321.80 122.867  29
   0  -1   5 3325.08 134.275  28
   0  -1   5 3283.77 132.749  22
   0  -1   5 3024.02 155.054  24
   0  -1   5 3043.40 165.990  20
   0  -1   5 3626.89 154.982  25
   0  -1   6 1563.10 127.834  14
   0  -1   6 1738.23 122.343  15
   0  -1   6 1571.51 101.592   8
   0   1   6 1691.48 124.342   8
   0  -1   6 1555.01 110.104   6
   0  -1   6 1505.25 94.3476   5
   0   1   6 1434.74 123.015   6
   0  -1   6 1494.47 103.896  28
   0  -1   6 1400.34 127.700  24
   0  -1   6 1470.88 98.4825  22
   0  -1   6 1436.12 120.085  25
   0  -1   6 1374.26 119.024  26
   0  -1   7 138.720 64.8655   5
   0   1   7 110.728 93.1809   8
   0   1   7 33.9129 95.9095   6
   0  -1   7 56.7825 69.5388   8
   0  -1   7 156.728 78.2295   6
   0  -1   7 194.490 86.1784  15
   0  -1   7 102.639 93.0380  14
   0  -1   7 5.06362 82.8046  26
   0  -1   7 221.768 98.7057  24
   0  -1   7 108.851 67.6212  22
   0  -1   8 532.328 119.780  14
   0  -1   8 696.284 102.470  15
   0  -1   8 471.312 82.6950   5
   0  -1   8 745.314 99.0852   6
   0   1   8 646.747 117.208   8
   0   1   8 688.482 111.486   6
   0  -1   8 548.853 90.2921   8
   0  -1   8 517.385 81.7312  29
   0  -1   8 682.811 124.382  24
   0  -1   8 702.439 114.749  26
   0  -1   9 43830.9 1022.07  14
   0  -1   9 43932.0 979.926  15
   0   1   9 43309.1 988.906  15
   0  -1   9 43695.6 957.175   5
   0  -1   9 42158.5 972.012   8
   0   1   9 43611.1 1007.65   6
   0  -1   9 43879.2 985.669   6
   0   1   9 42830.7 1001.65   8
   0  -1   9 41324.8 950.448  29
   0  -1   9 42239.6 1010.15  24
   0  -1   9 41861.1 983.173  26
   0  -1  10 92135.7 1999.63  14
   0  -1  10 92480.8 1949.57  15
   0   1  10 91313.3 1958.06  15
   0   1  10 90136.9 1982.15   6
   0   1  10 93671.7 1971.03   5
   0  -1  10 91215.0 1948.79   8
   0   1  10 92878.6 1979.14   8
   0  -1  10 93974.8 1960.61   6
   0  -1  10 92179.5 1927.14   5
   0  -1  10 91827.1 1926.44  29
   0  -1  10 92063.3 1997.81  24
   0  -1  10 91542.8 1963.15  26
   0  -1  11 1902.45 179.779  14
   0   1  11 1230.11 163.159  14
   0  -1  11 1464.64 142.802  15
   0   1  11 1090.42 137.242  15
   0  -1  11 1562.74 130.449   5
   0  -1  11 1547.69 140.934   8
   0   1  11 1378.01 159.671   8
   0   1  11 1666.42 168.170   6
   0  -1  11 1348.52 147.910   6
   0   1  11 1265.83 145.853   5
   0  -1  11 1412.79 122.982  29
   0  -1  11 1632.36 162.978  26
   0  -1  12 97947.3 2206.16  14
   0   1  12 99460.0 2145.28  15
   0  -1  12 102917. 2142.33  15
   0   1  12 99609.2 2209.94  14
   0   1  12 99443.8 2187.40   6
   0  -1  12 98768.1 2140.95   8
   0  -1  12 98829.6 2157.07   6
   0  -1  12 99843.8 2117.42   5
   0   1  12 101009. 2165.46   5
   0   1  12 99624.0 2180.65   8
   0  -1  12 97882.3 2111.66  29
   0  -1  12 102539. 2163.92  26
   0   1  13 18389.9 570.189   5
   0  -1  13 17902.3 553.548   8
   0   1  13 18756.3 589.557   8
   0  -1  13 18189.2 565.882   6
   0  -1  13 16852.9 552.120  26
   0  -1  14 99434.7 2265.98  14
   0   1  14 100757. 2276.71  14
   0   1  14 102741. 2249.51   6
   0  -1  14 96692.0 2184.83   8
   0   1  15 16277.9 618.388  14
   0  -1  15 15691.7 605.152  14
   0   1  15 16838.2 562.941  29
   0   1  15 16260.5 583.152   8
   0   1  15 16154.9 592.533   6
   0   1  15 16783.2 570.131   5
   0  -1  16 6836.76 391.334  14
   0   1  16 7228.32 407.359  14
   0   1  16 6954.50 357.320   5
   0   1  16 6690.17 379.743   6
   0  -1 -17 16114.2 606.923  11
   0   1  17 15307.0 632.464  14
   0  -1  17 16866.9 648.640  14
   0   1 -17 16109.1 579.424  11
   0  -1  17 16810.5 651.287  31
   0   1  17 15209.6 570.999   5
   0   1 -18 227.273 132.690  11
   0  -1  18 214.181 164.133  14
   0   1  18 398.751 176.683  14
   0  -1 -18 325.015 159.515  11
   0  -1  18 19.7399 160.835  31
   0  -1 -18 65.9223 220.782   2
   0  -1  19 13609.4 595.431  14
   0  -1 -19 13551.7 558.542  11
   0   1  19 13871.3 606.247  14
   0  -1 -19 13729.7 632.291   2
   0  -1  20 63036.0 1637.87  14
   0  -1 -20 63521.5 1593.39  11
   0   1  20 64218.8 1655.29  14
   0   1  20 59371.8 1629.14  31
   0  -1  20 61288.5 1632.64  31
   0  -1 -20 64538.7 1693.56   2
   0   1  21 8271.82 451.551  14
   0  -1 -21 8334.19 411.435  11
   0  -1  21 7975.98 438.261  14
   0   1  21 8439.98 459.426  31
   0  -1  21 8911.20 462.171  31
   0  -1 -21 8341.64 474.651   2
   0   1 -21 7685.33 465.731   2
   0   1  22 20623.1 727.990  14
   0  -1  22 19648.2 705.389  14
   0  -1  22 20989.2 731.960  31
   0   1  22 21741.2 744.976  31
   0   1  23 108.183 142.540  14
   0  -1 -23 102.818 113.900  11
   0   1  23 174.690 131.191  31
   0  -1  23 203.936 139.011  31
   0   1 -23 114.635 162.236   2
   0  -1 -23 229.274 160.687   2
   0   1  24 610.651 141.300  14
   0  -1  24 664.862 152.773  31
   0   1  24 601.951 148.518  31
   0   1 -24 686.955 173.196   2
   0  -1 -24 682.401 166.103   2
   0   1 -25 847.482 138.556   2
   0  -1 -25 990.092 145.270   2
   0   1 -26 8303.24 285.296   2
   0  -1  26 9941.88 356.683  18
   0  -2   0 88059.2 1745.33  13
   0  -2   0 86643.9 1746.64  33
   0  -2   0 87271.7 1748.98  34
   0  -2   0 88241.5 1742.18  22
   0  -2  -1 184691. 3619.80  34
   0  -2   1 182465. 3622.52  33
   0  -2   1 186413. 3620.26  25
   0  -2   1 184724. 3624.24  22
   0  -2  -2 111.412 72.5112   2
   0  -2   2 132.112 64.8663  28
   0  -2  -2 143.106 57.5791  34
   0  -2   2 60.0040 62.4152  31
   0  -2   2 67.6002 66.5601  25
   0  -2   2 107.449 70.5748  19
   0  -2   2 55.8162 70.9363  27
   0  -2   2 49.1858 61.3489  22
   0  -2   3 278021. 5425.91  14
   0  -2  -3 263680. 5440.26   2
   0   2   3 276543. 5423.44   8
   0  -2   3 277224. 5428.47  27
   0  -2   3 278631. 5425.93  31
   0  -2   3 276261. 5420.55  28
   0  -2  -3 276284. 5403.87  34
   0  -2   3 282790. 5425.21  25
   0  -2   3 276828. 5424.96  21
   0  -2   3 279050. 5421.92  22
   0  -2   4 300728. 5923.94  14
   0   2   4 304006. 5920.77   8
   0  -2  -4 286972. 5940.88   2
   0  -2  -4 299499. 5888.49  34
   0  -2   4 311902. 5915.43  28
   0  -2   4 301575. 5924.00  31
   0  -2   4 296276. 5938.97  20
   0  -2   4 298051. 5913.97  22
   0  -2   4 308672. 5924.69  21
   0  -2   4 305879. 5919.80  25
   0  -2   5 2644.50 153.298  14
   0  -2   5 2767.43 111.307   6
   0   2   5 2312.45 142.013   8
   0  -2   5 2601.65 154.176  31
   0  -2   5 2791.29 136.432  28
   0  -2   5 2827.63 158.797  21
   0  -2   5 2720.79 139.472  22
   0  -2   5 2966.55 152.348  25
   0  -2   5 3023.67 172.944  20
   0  -2   6 29316.9 704.579  14
   0  -2   6 29322.4 651.731   6
   0   2   6 29838.1 700.355   6
   0  -2   6 29811.8 627.643   5
   0  -2   6 30099.9 647.270   8
   0   2   6 30685.1 703.246   8
   0  -2   6 29427.8 643.559  29
   0  -2   6 28997.2 677.229  28
   0  -2   6 28547.5 689.940  25
   0  -2   6 29415.2 718.832  20
   0  -2   6 29890.0 709.280  21
   0  -2   6 29922.6 678.583  22
   0  -2   6 29851.8 704.889  24
   0  -2   7 519.653 122.621  14
   0   2   7 566.615 107.526   8
   0  -2   7 575.731 66.8425   5
   0  -2   7 515.243 79.6089   6
   0   2   7 376.002 112.371   6
   0  -2   7 561.848 76.5790   8
   0  -2   7 446.599 92.7873  28
   0  -2   7 472.338 71.3786  29
   0  -2   7 447.030 109.735  24
   0  -2   7 606.072 93.3182  22
   0  -2   7 688.923 105.519  25
   0  -2   7 542.824 103.531  26
   0  -2   8 168795. 3382.34  14
   0   2   8 168376. 3377.97   6
   0  -2   8 167319. 3322.42   6
   0  -2   8 164165. 3286.43   5
   0   2   8 169694. 3376.28   8
   0  -2   8 164656. 3311.60   8
   0  -2   8 169040. 3339.21  28
   0  -2   8 162265. 3298.60  29
   0  -2   8 166201. 3364.28  26
   0  -2   8 166327. 3379.16  24
   0  -2   8 160642. 3327.13  22
   0  -2   9 66671.9 1507.01  14
   0  -2   9 67628.2 1437.35   8
   0   2   9 69434.1 1506.82   6
   0  -2   9 65834.5 1409.93   5
   0  -2   9 70579.0 1455.26   6
   0   2   9 69833.7 1506.54   8
   0  -2   9 65960.6 1420.76  29
   0  -2   9 67818.5 1486.48  26
   0  -2   9 68351.1 1508.75  24
   0  -2  10 7384.44 323.286  14
   0   2  10 7376.93 312.744   6
   0  -2  10 7336.93 244.636   5
   0  -2  10 7513.84 275.562   6
   0  -2  10 7524.64 266.385   8
   0   2  10 7091.35 304.561   8
   0  -2  10 7538.71 252.026  29
   0  -2  10 8184.18 329.883  24
   0  -2  10 7520.69 304.952  26
   0   2  11 79388.3 1794.40   5
   0  -2  11 79944.6 1736.83   8
   0  -2  11 84363.0 1760.59   6
   0   2  11 79744.9 1803.27   8
   0   2  11 81503.4 1811.88   6
   0  -2  11 82969.9 1822.50  14
   0   2  11 79206.6 1773.56  15
   0  -2  11 82375.8 1793.98  26
   0  -2  11 79996.1 1822.58  24
   0  -2  12 6638.50 272.981   8
   0  -2  12 6535.26 280.402   6
   0   2  12 6364.63 308.938   5
   0   2  12 6503.29 318.929   8
   0  -2  12 5995.70 311.467  14
   0   2  12 6429.63 292.639  15
   0  -2  12 6864.12 334.266  24
   0  -2  12 6301.66 305.051  26
   0   2  13 37618.9 1024.83  14
   0   2  13 37644.9 1010.26   6
   0  -2  13 37483.0 1015.71  31
   0   2  14 4687.29 315.529  14
   0  -2  14 3904.32 287.690  14
   0   2  14 4147.72 288.360   8
   0   2  14 4414.07 272.336   5
   0   2  14 4418.84 296.295   6
   0  -2  14 3980.93 292.053  31
   0  -2  14 4750.55 282.955  26
   0   2  15 8912.75 441.525  14
   0  -2  15 7822.82 407.160  14
   0  -2  15 9636.84 446.437  31
   0  -2 -15 8424.40 467.307   2
   0   2  15 8713.82 419.575   6
   0   2  15 7920.26 407.241   8
   0   2  15 8253.52 392.887   5
   0   2  16 6032.57 385.150  14
   0  -2  16 5505.88 357.337  14
   0  -2  16 5975.01 366.570  31
   0   2  16 6334.46 348.919  29
   0   2  16 6926.21 392.797   6
   0  -2 -16 5710.79 407.296   2
   0   2  16 6485.59 354.700   5
   0   2  17 26992.3 889.184  14
   0  -2  17 25976.9 861.042  14
   0  -2 -17 26289.9 843.797  11
   0  -2  17 26247.1 869.332  31
   0   2  17 26833.6 875.536   6
   0   2  17 26727.5 835.730   5
   0  -2 -17 25827.4 917.167   2
   0  -2 -18 4153.16 316.367  11
   0   2  18 4225.83 336.188  14
   0  -2  18 3555.41 310.520  14
   0  -2  18 4207.46 334.359  31
   0  -2 -18 3719.07 370.787   2
   0   2  18 4273.68 305.432   5
   0  -2 -19 982.911 206.529  11
   0  -2  19 1216.92 224.917  14
   0   2  19 989.658 213.157  14
   0   2  19 1392.12 201.690   9
   0  -2 -19 1221.81 270.940   2
   0   2  19 1437.98 204.693   5
   0   2  20 2219.51 268.038  14
   0  -2 -20 1919.39 242.406  11
   0  -2  20 1735.35 240.744  14
   0  -2  20 1742.97 244.912  31
   0  -2 -20 1900.36 282.431   2
   0  -2 -21 1455.04 215.651  11
   0   2  21 1708.69 249.152  14
   0   2  21 1299.66 225.179  31
   0  -2  21 1626.93 234.421  31
   0   2 -21 1538.70 250.838   2
   0  -2 -21 1097.72 233.346   2
   0   2  22 1572.27 222.546  14
   0  -2  22 1574.43 219.337  31
   0   2  22 2157.16 253.723  31
   0  -2 -23 10571.4 433.082  11
   0   2  23 9837.28 444.570  14
   0   2  23 10222.3 453.398  31
   0  -2  23 9808.85 442.828  31
   0   2 -23 9664.04 456.924   2
   0  -2 -23 9759.03 455.156   2
   0   2  24 17780.7 587.546  14
   0  -2  24 17432.9 583.135  31
   0   2  24 18234.7 601.110  31
   0  -2 -24 17671.1 593.943   2
   0   2 -24 17976.6 589.981   2
   0   2 -25 233.617 111.750   2
   0  -2 -25 365.108 121.199   2
   0  -2 -25 384.440 99.6675  12
   0  -2  26 1147.18 132.752  18
   0   2  26 840.190 118.707  18
   0  -3   0 45.0551 70.1227  28
   0  -3   0 58.5545 78.2316  33
   0  -3   0 58.2484 68.4880  22
   0  -3  -1 505520. 9745.07  13
   0  -3   1 481182. 9750.22  28
   0  -3  -1 485271. 9740.46  28
   0  -3   1 503230. 9755.76  33
   0  -3  -1 503123. 9755.94  33
   0  -3  -1 498346. 9753.95  34
   0  -3   1 510094. 9753.72  22
   0  -3   1 510135. 9747.24  25
   0  -3  -1 508705. 9735.97  22
   0  -3  -2 4551.25 154.707  13
   0   3   2 4242.00 154.325   8
   0  -3  -2 4071.36 175.884   2
   0  -3  -2 4233.43 163.732  34
   0  -3   2 4350.29 174.213  31
   0  -3   2 4308.42 169.414  28
   0  -3  -2 4175.04 150.232  28
   0  -3   2 4373.44 176.307  27
   0  -3  -2 4228.80 138.143  22
   0  -3   2 4328.29 173.098  21
   0  -3   2 4149.71 177.598  19
   0  -3   2 4432.98 173.342  22
   0  -3   2 4228.41 164.395  25
   0  -3  -3 18017.7 403.883  13
   0   3   3 17841.8 429.490   8
   0  -3  -3 18309.1 456.837   2
   0  -3  -3 17737.6 423.831  34
   0  -3   3 16962.7 437.201  28
   0  -3   3 17598.8 437.656  31
   0  -3  -3 16861.8 401.022  28
   0  -3   3 16299.1 431.968  22
   0  -3   3 17634.6 440.542  25
   0  -3   3 17418.6 444.898  19
   0  -3   3 16809.7 437.585  21
   0  -3   3 17715.6 441.337  27
   0  -3  -4 1450.16 85.2191  13
   0  -3  -4 1489.39 148.075   2
   0   3   4 1391.11 116.175   8
   0  -3   4 1684.55 123.526  28
   0  -3   4 1578.22 131.162  27
   0  -3   4 1607.15 128.902  31
   0  -3  -4 1404.69 105.912  34
   0  -3   4 1528.33 122.938  22
   0  -3   4 1673.84 129.985  25
   0  -3   4 1475.24 130.607  21
   0  -3   5 11606.9 345.028  14
   0  -3  -5 11606.1 279.948  13
   0   3   5 11056.2 336.249   6
   0   3   5 10941.1 339.087   8
   0  -3  -5 11534.3 367.708   2
   0  -3   5 11531.5 334.189  28
   0  -3   5 11426.6 344.286  31
   0  -3  -5 11146.9 307.520  34
   0  -3   5 12025.4 362.682  20
   0  -3   5 11129.9 341.272  21
   0  -3   5 11460.9 340.771  25
   0  -3   5 11599.1 338.532  22
   0  -3  -6 37796.2 812.786  13
   0  -3   6 40435.7 906.524  14
   0   3   6 39888.8 903.693   8
   0   3   6 39386.6 901.966   6
   0  -3  -6 39294.2 934.961   2
   0  -3  -6 39020.1 854.424  34
   0  -3   6 40426.5 893.377  28
   0  -3   6 39753.4 908.926  31
   0  -3   6 39835.2 901.934  25
   0  -3   6 39513.5 926.078  20
   0  -3   6 38790.3 891.269  22
   0  -3   6 39318.4 908.197  21
   0  -3  -7 6616.52 179.651  13
   0  -3   7 6738.86 271.128  14
   0   3   7 6937.46 269.336   6
   0  -3  -7 7187.43 303.460   2
   0  -3   7 6531.78 196.505   8
   0   3   7 7009.99 271.070   8
   0  -3  -7 7109.11 225.919  34
   0  -3   7 6934.27 255.904  28
   0  -3   7 5991.87 268.751  24
   0  -3   7 6867.67 251.868  22
   0  -3   7 6358.75 276.068  21
   0  -3   7 6788.32 285.164  20
   0  -3   8 14094.4 446.408  14
   0  -3   8 14167.6 360.212   8
   0   3   8 14370.8 442.199   6
   0   3   8 13911.3 435.676   8
   0  -3  -8 13485.1 470.381   2
   0  -3   8 14996.6 427.344  28
   0  -3  -8 13517.8 371.370  34
   0  -3   8 13641.3 443.864  21
   0  -3   8 14226.7 438.780  26
   0  -3   8 15095.2 444.587  25
   0  -3   8 14335.1 416.494  22
   0  -3   8 14327.3 445.457  24
   0  -3   8 14016.8 463.806  20
   0  -3   9 4119.72 239.715  14
   0   3   9 4869.87 253.540   8
   0  -3  -9 5216.61 291.388   2
   0  -3   9 4626.94 175.903   8
   0   3   9 4289.01 241.406   6
   0  -3   9 4895.89 253.813  31
   0  -3  -9 4811.14 184.382  34
   0  -3   9 4605.89 221.734  28
   0  -3   9 4895.58 244.202  25
   0  -3   9 4244.80 249.559  24
   0  -3   9 4476.21 218.154  22
   0  -3   9 4370.69 236.729  26
   0  -3  10 8321.11 341.240  14
   0   3  10 7583.88 336.494   8
   0  -3 -10 7331.71 358.884   2
   0   3  10 7727.44 333.454   6
   0  -3  10 7658.87 331.998  31
   0  -3  10 8143.26 344.163  24
   0  -3  10 7664.64 323.885  26
   0  -3  11 38848.4 1010.95  14
   0   3  11 40020.2 1017.74   6
   0  -3 -11 39491.1 1064.63   2
   0   3  11 40195.4 1018.62   8
   0   3  11 40614.9 1017.16   5
   0  -3  11 40136.1 1019.11  31
   0  -3  11 38903.4 997.773  26
   0  -3  11 38949.2 1021.00  24
   0   3  12 29336.5 831.901   8
   0  -3 -12 28664.9 872.074   2
   0  -3  12 29769.6 834.501  31
   0  -3  12 28966.3 837.310  24
   0  -3  13 58403.8 1458.47  14
   0   3  13 61175.3 1458.89   5
   0   3  13 59878.0 1466.31   6
   0  -3  13 58808.6 1461.85  31
   0   3  14 1650.92 219.577  14
   0  -3  14 1276.18 199.840  14
   0   3  14 1339.11 195.747   6
   0   3  14 1635.26 202.089   8
   0  -3 -14 1200.90 243.352   2
   0   3  14 1535.99 192.029   5
   0  -3  14 1169.28 195.662  31
   0  -3  14 1083.96 183.927  26
   0  -3  15 8422.61 423.973  14
   0   3  15 8885.81 450.230  14
   0  -3 -15 8650.57 479.629   2
   0   3  15 9060.27 438.620   6
   0   3  15 8379.71 409.977   5
   0  -3  15 8170.35 420.732  31
   0  -3  15 8127.74 406.401  26
   0  -3  16 2472.14 257.851  14
   0  -3 -16 2216.75 256.471  11
   0   3  16 2632.11 275.941  14
   0  -3  16 2250.26 250.321  31
   0   3  16 2279.23 258.091   6
   0   3  16 2448.59 246.952   5
   0  -3 -16 2323.29 301.611   2
   0  -3  17 28641.5 918.024  14
   0  -3 -17 27609.8 901.341  11
   0   3  17 30006.1 954.087  14
   0   3  17 28730.8 888.188  29
   0  -3  17 27961.3 919.810  31
   0   3  17 29106.6 936.648   6
   0  -3 -17 28869.4 970.987   2
   0   3  17 28900.5 906.571   5
   0  -3  18 172.803 160.744  14
   0  -3 -18 129.761 167.147  11
   0   3  18 164.713 180.232  14
   0   3  18 17.3424 135.168  29
   0  -3 -18 65.6100 198.324   2
   0   3  18 145.483 158.219   5
   0  -3 -19 8315.55 435.611  11
   0   3  19 7069.67 440.161  14
   0  -3  19 7762.66 444.464  31
   0   3  19 8390.31 431.452   5
   0   3  19 7443.68 416.000   9
   0  -3 -19 8608.22 499.202   2
   0  -3 -20 18.3711 144.270  11
   0   3  20-142.885 162.708  14
   0  -3  20-97.6333 171.962  31
   0  -3 -20-126.885 199.245   2
   0   3  20 17.6413 137.485   5
   0   3  20 70.0022 143.544   9
   0  -3 -21 9066.58 453.093  11
   0  -3  21 9522.29 472.469  31
   0  -3 -21 9358.56 492.942   2
   0   3  22 10209.9 476.353  14
   0   3  22 10481.2 483.918  31
   0  -3  22 10543.8 475.083  31
   0   3 -22 9061.34 468.868   2
   0   3  23 854.725 178.421  14
   0  -3 -23 805.011 167.263  11
   0   3  23 1124.95 190.169  31
   0  -3  23 918.923 166.927  31
   0  -3 -23 970.786 186.324   2
   0   3 -23 916.196 190.138   2
   0   3  24 2518.09 214.067  14
   0  -3  24 2149.30 198.766  31
   0   3  24 2407.97 211.506  31
   0  -3 -24 2809.29 231.605   2
   0   3 -24 2965.61 222.067   2
   0   3 -25-7.76395 92.8308   2
   0  -3 -25 105.828 94.0996  12
   0  -3  25-99.3439 121.187  18
   0  -3  26 6586.17 264.642  18
   0  -4   0 25062.4 582.799  28
   0  -4   0 24276.2 586.661  33
   0  -4   0 24421.1 563.878  25
   0  -4   0 24622.5 576.965  22
   0  -4   1 57429.9 1159.87  17
   0  -4  -1 54417.7 1121.97  11
   0   4   1 52823.5 1116.69   6
   0  -4   1 56428.9 1172.36  33
   0  -4  -1 52585.5 1166.35  33
   0  -4  -1 52887.0 1165.29  34
   0  -4  -1 52512.1 1151.78  28
   0  -4   1 55294.9 1166.77  28
   0  -4  -1 53033.6 1142.42  22
   0  -4   1 55334.4 1168.57  22
   0  -4   1 56176.7 1171.67  21
   0  -4   1 56003.1 1156.63  25
   0  -4  -2 2414.73 131.842  13
   0  -4   2 2644.21 132.473  17
   0  -4  -2 2303.33 120.615  11
   0   4   2 2372.48 128.589   8
   0   4  -2 2364.38 78.4127  30
   0  -4  -2 2466.57 129.482  28
   0  -4   2 2430.51 147.940  28
   0  -4  -2 2344.92 141.635  34
   0  -4   2 2211.58 148.050  22
   0  -4   2 2354.87 151.226  21
   0  -4   2 2264.99 149.425  27
   0  -4  -2 2343.33 119.647  22
   0  -4   2 2710.56 159.440  19
   0  -4   2 2602.44 146.144  25
   0  -4   3 251.144 75.3775  17
   0  -4  -3 277.686 78.2807  13
   0   4   3 303.894 81.5542   6
   0   4   3 414.494 91.0914   8
   0  -4  -3 260.802 105.306   2
   0  -4   3 227.758 97.2170  28
   0  -4  -3 195.128 71.7080  28
   0  -4  -3 283.404 98.0606  34
   0  -4   3 236.408 98.8449  27
   0  -4   3 210.741 97.9941  21
   0  -4   3 249.698 103.484  22
   0  -4  -3 306.119 64.1261  22
   0  -4  -3 272.893 76.7131  23
   0  -4   3 152.436 104.011  19
   0  -4   3 293.278 92.1061  25
   0  -4   4 3884.44 152.680  17
   0  -4  -4 3796.66 151.106  13
   0  -4  -4 3618.37 204.335   2
   0   4   4 3796.80 174.267   6
   0   4   4 3656.54 174.707   8
   0  -4   4 3794.16 185.705  31
   0  -4  -4 4085.51 178.957  34
   0  -4   4 3598.22 187.447  28
   0  -4  -4 3891.82 153.235  28
   0  -4   4 3767.88 194.417  22
   0  -4   4 3421.42 182.452  25
   0  -4   4 4057.58 194.131  27
   0  -4   4 3817.23 200.121  19
   0  -4   4 4260.39 192.132  21
   0  -4  -4 3607.38 128.095  22
   0  -4  -5 284.351 67.8308  13
   0   4   5 271.740 101.814   6
   0  -4  -5 96.3785 116.567   2
   0   4   5 293.032 103.128   8
   0  -4  -5 289.031 89.2483  34
   0  -4   5 305.510 101.800  28
   0  -4   5 510.018 116.040  31
   0  -4  -5 301.729 72.7046  28
   0  -4   5 222.501 105.233  21
   0  -4   5 222.058 98.0845  22
   0  -4  -6 15297.2 371.200  13
   0   4   6 15717.2 451.492   8
   0  -4  -6 15638.9 475.461   2
   0   4   6 15873.0 448.161   6
   0  -4  -6 15999.2 415.674  34
   0  -4   6 15269.3 446.636  28
   0  -4  -6 14506.3 371.810  28
   0  -4   6 15119.1 449.851  21
   0  -4   6 14708.2 469.015  20
   0  -4   6 15440.1 444.886  22
   0  -4  -7 194130. 4023.97   2
   0   4   7 194925. 3985.88   6
   0   4   7 197929. 3993.99   8
   0  -4   7 203624. 3987.10  28
   0  -4   7 199488. 3997.28  31
   0  -4  -7 194796. 3929.58  34
   0  -4   7 196792. 4024.61  20
   0  -4   7 193493. 3977.83  22
   0  -4   7 195644. 3992.61  25
   0  -4   7 196363. 3999.89  21
   0   4   8 1328.07 148.935   6
   0   4   8 1327.22 152.517   8
   0  -4  -8 1281.50 186.955   2
   0  -4  -8 1225.01 114.361  34
   0  -4   8 1188.10 145.412  28
   0  -4   8 1227.96 152.291  31
   0  -4   8 1180.27 142.779  22
   0  -4   8 1444.60 161.618  24
   0  -4   8 940.024 168.724  20
   0  -4   8 1299.82 152.076  25
   0  -4   8 1130.78 159.042  21
   0  -4  -9 108575. 2384.52   2
   0   4   9 109406. 2342.14   6
   0   4   9 108966. 2346.53   8
   0  -4  -9 104754. 2243.33  34
   0  -4   9 114994. 2360.13  31
   0  -4   9 111175. 2326.57  28
   0  -4   9 110703. 2343.27  26
   0  -4   9 109088. 2340.18  25
   0  -4   9 110540. 2317.55  22
   0  -4   9 107116. 2356.96  21
   0  -4   9 108725. 2381.00  20
   0  -4   9 109435. 2357.59  24
   0  -4  10 19618.4 607.235  14
   0   4  10 19852.8 614.764   8
   0   4  10 19942.3 610.680   6
   0  -4 -10 20413.1 649.999   2
   0  -4  10 19931.7 615.335  31
   0  -4  10 20247.3 589.287  28
   0  -4  10 20133.3 639.565  20
   0  -4  10 19441.0 609.145  26
   0  -4  10 20305.3 621.964  24
   0  -4  11 57099.3 1408.37  14
   0  -4 -11 58200.3 1462.12   2
   0   4  11 59388.6 1425.31   8
   0  -4  11 61167.6 1431.72  31
   0  -4  11 60034.6 1432.61  24
   0   4  12 8609.16 400.424   6
   0   4  12 9703.23 414.052   5
   0  -4  12 10032.2 423.130  31
   0  -4  12 8753.02 394.676  26
   0  -4  13 215460. 4558.82  14
   0   4  13 222108. 4572.74   5
   0  -4 -13 217293. 4619.51   2
   0   4  13 220092. 4577.91   6
   0   4  13 217795. 4578.69   8
   0  -4  13 216419. 4570.71  31
   0  -4  13 216308. 4551.58  26
   0  -4  13 219704. 4589.14  24
   0  -4 -14 20970.9 714.351  11
   0  -4 -14 22671.2 787.454   2
   0   4  14 21438.6 740.541   6
   0   4  14 22607.5 737.178   5
   0  -4  14 21263.9 731.440  31
   0  -4  14 21785.7 723.448  26
   0  -4  14 22462.7 753.986  24
   0  -4 -15 3003.31 274.108  11
   0   4  15 3012.82 286.667  14
   0   4  15 2891.75 267.869   5
   0   4  15 3012.15 282.189   6
   0  -4 -15 3144.90 332.529   2
   0  -4  15 2661.14 260.401  31
   0  -4  15 3400.20 284.631  26
   0  -4 -16 2102.72 254.760  11
   0   4  16 2272.23 276.634  14
   0   4  16 1827.15 243.180   6
   0  -4 -16 2525.11 300.762   2
   0   4  16 2154.80 254.376   5
   0  -4  16 1911.49 241.315  31
   0  -4  16 1906.25 246.105  26
   0  -4 -17 13484.0 589.467  11
   0   4  17 14474.9 626.853  14
   0  -4  17 15231.4 621.198  31
   0   4  17 16139.5 650.919   6
   0   4  17 15325.9 616.774   5
   0  -4 -17 14810.6 653.829   2
   0   4  18 1328.91 250.081  14
   0  -4 -18 1253.83 234.996  11
   0   4  18 1350.94 204.629  29
   0  -4 -18 1109.96 252.753   2
   0   4  18 1226.53 198.425   5
   0  -4 -19 8666.31 453.580  11
   0   4  19 8354.23 466.456  14
   0  -4  19 7196.18 429.612  31
   0   4  19 7642.85 419.935  29
   0   4  19 7819.13 435.118   5
   0   4  19 8469.04 444.576   9
   0  -4 -19 8036.59 483.847   2
   0   4  20 16624.2 663.223  14
   0  -4 -20 16469.2 645.698  11
   0  -4  20 14978.1 630.257  31
   0   4  20 16309.3 636.538   5
   0  -4 -20 16142.3 672.735   2
   0   4  20 16496.8 634.073   9
   0  -4 -21 2532.66 260.031  11
   0  -4  21 1942.20 246.276  31
   0   4  21 2466.93 251.381   5
   0  -4 -21 2637.27 278.897   2
   0   4  22 337.035 166.197  14
   0  -4 -22 186.618 145.833  11
   0  -4  22 440.007 152.743  31
   0  -4 -22 67.2035 162.481   2
   0  -4 -23 2148.56 203.909  11
   0   4  23 1818.92 209.485  14
   0   4  23 1374.09 198.145  31
   0  -4  23 1466.02 183.499  31
   0   4 -23 1796.17 212.268   2
   0  -4 -23 2060.86 222.194   2
   0   4  24 3067.62 224.414  14
   0   4  24 3409.11 235.317  31
   0   4 -24 3150.08 217.163   2
   0  -4  25 5702.01 265.410  18
   0  -4 -25 6002.74 249.588  12
   0   5   0 188.569 49.2545   6
   0  -5   0 178.979 105.964  33
   0  -5   0 313.590 96.1841  28
   0  -5   0 366.174 92.0531  22
   0  -5   0 128.911 78.5676  25
   0  -5  -1 7897.08 229.150  11
   0   5   1 7870.13 222.884   6
   0   5  -1 7530.13 226.956   9
   0  -5  -1 8082.82 282.437  33
   0  -5   1 7398.71 277.029  33
   0  -5   1 7398.86 272.490  28
   0  -5  -1 7934.87 271.438  28
   0  -5   1 7206.03 276.448  21
   0  -5  -1 7682.00 255.631  22
   0  -5  -1 8025.97 244.168  25
   0  -5   1 7455.37 256.047  25
   0  -5   1 7395.91 270.972  22
   0  -5  -2 135672. 2773.89  11
   0   5   2 139077. 2772.99   6
   0  -5   2 136294. 2826.15  28
   0  -5  -2 136106. 2828.99  33
   0  -5  -2 136815. 2800.09  28
   0  -5  -2 138645. 2767.83  25
   0  -5   2 141515. 2848.18  19
   0  -5   2 144262. 2819.85  25
   0  -5   2 139814. 2828.35  22
   0  -5  -2 135765. 2783.71  22
   0  -5   2 140360. 2834.40  21
   0  -5  -3 21588.5 528.427  11
   0  -5   3 20832.2 523.845  17
   0  -5   3 21764.2 503.803  18
   0  -5  -3 21461.6 479.327   1
   0   5   3 21281.2 525.334   6
   0  -5  -3 22818.3 559.076  34
   0   5  -3 20143.9 450.149  30
   0  -5   3 22805.3 571.420  28
   0  -5  -3 21529.9 566.928  33
   0  -5  -3 20394.8 521.813  28
   0  -5   3 21994.9 584.089  19
   0  -5   3 21686.4 565.369  21
   0  -5   3 22263.2 567.894  22
   0  -5  -3 21619.4 511.083  22
   0  -5  -3 20945.2 513.630  23
   0  -5  -4 32466.4 757.592  11
   0  -5   4 32172.8 738.371  17
   0   5   4 34302.4 782.413   8
   0   5   4 32697.2 761.125   6
   0  -5  -4 33031.7 773.861  34
   0  -5   4 33484.5 797.221  28
   0  -5  -4 31926.1 740.976  28
   0  -5  -4 31498.0 720.911  23
   0  -5   4 32500.8 792.711  21
   0  -5   4 32202.7 806.353  19
   0  -5   4 31686.2 787.677  22
   0  -5  -4 31957.8 712.293  22
   0  -5   5 32564.0 737.612  17
   0  -5  -5 32287.1 773.464  11
   0   5   5 32752.2 782.285   6
   0   5   5 33769.8 799.569   8
   0  -5  -5 32716.3 821.869   2
   0  -5  -5 32943.0 777.167  34
   0  -5   5 32219.6 807.080  28
   0  -5   5 33385.4 813.643  27
   0  -5  -5 32314.9 738.758  28
   0  -5   5 31882.2 802.546  22
   0  -5  -5 30819.7 696.140  22
   0  -5   5 33792.9 806.896  25
   0  -5   5 32979.5 810.448  21
   0  -5   6 75586.8 1631.04  17
   0  -5  -6 81263.2 1747.20   2
   0   5   6 78789.7 1701.35   6
   0   5   6 81403.0 1722.24   8
   0  -5   6 80819.2 1723.50  31
   0  -5  -6 77048.9 1629.27  28
   0  -5  -6 79096.8 1677.57  34
   0  -5   6 78797.2 1717.97  28
   0  -5   6 80310.7 1727.17  21
   0  -5   6 78217.5 1719.66  25
   0  -5   6 79140.6 1717.63  22
   0   5   7 28001.7 742.806   8
   0   5   7 28289.4 735.802   6
   0  -5  -7 27640.1 767.637   2
   0  -5   7 27767.8 740.997  31
   0  -5  -7 27376.6 689.369  34
   0  -5   7 29363.4 746.547  28
   0  -5   7 27400.3 741.422  25
   0  -5   7 27218.3 766.298  20
   0  -5   7 29061.3 745.658  22
   0  -5   7 28170.3 753.645  21
   0  -5  -8 3197.18 245.901   2
   0   5   8 3388.82 222.948   8
   0   5   8 3199.18 215.715   6
   0  -5   8 3255.66 214.988  28
   0  -5  -8 3282.98 178.102  34
   0  -5   8 3196.75 222.985  31
   0  -5   8 3235.56 217.996  22
   0  -5   8 3594.32 223.292  25
   0  -5   8 3690.22 233.700  21
   0  -5   8 3205.12 239.084  20
   0  -5  -9 4340.47 282.417   2
   0   5   9 4234.75 258.765   8
   0   5   9 4279.87 250.498   6
   0  -5   9 4506.66 262.823  31
   0  -5   9 4379.92 248.942  28
   0  -5   9 4579.29 273.386  21
   0  -5   9 3770.79 259.928  26
   0  -5   9 4334.05 267.718  24
   0  -5   9 4484.57 252.932  22
   0  -5   9 3865.69 249.984  25
   0  -5   9 4517.72 282.500  20
   0   5  10 107136. 2376.36   8
   0  -5 -10 107834. 2408.71   2
   0  -5  10 110415. 2357.58  28
   0  -5  10 109278. 2375.07  31
   0  -5  10 105896. 2366.86  25
   0  -5  10 107498. 2388.80  21
   0  -5  10 106444. 2384.13  24
   0   5  11 12562.9 493.312   5
   0   5  11 13177.6 492.062   6
   0  -5  11 13070.6 497.934  31
   0  -5  11 12511.4 489.347  26
   0  -5 -12 88144.8 2001.79  11
   0   5  12 88595.4 2022.95   6
   0   5  12 89596.2 2028.66   5
   0  -5 -12 86797.4 2058.10   2
   0  -5  12 85129.0 2011.04  31
   0  -5  12 85446.1 2028.30  24
   0  -5  12 85158.7 2009.70  26
   0  -5 -13 18126.1 631.452  11
   0  -5 -13 18965.9 687.547   2
   0   5  13 17320.5 635.660   5
   0   5  13 17598.9 643.557   6
   0  -5  13 17260.2 627.102  31
   0  -5  13 17368.9 635.888  26
   0  -5  13 17414.1 649.536  24
   0  -5 -14 12184.3 523.925  11
   0  -5 -14 12837.7 573.937   2
   0   5  14 12360.2 529.649   5
   0   5  14 12244.4 534.380   6
   0  -5  14 12860.3 541.492  31
   0  -5  14 12484.5 532.718  26
   0  -5  14 12716.0 564.018  24
   0  -5 -15 818.111 206.625  11
   0   5  15 624.779 202.309   5
   0  -5 -15 522.772 236.128   2
   0   5  15 503.288 179.913   6
   0  -5  15 1332.20 195.919  31
   0  -5  15 831.730 203.681  26
   0  -5  15 792.445 223.925  24
   0   5  16 1275.89 238.211  14
   0  -5 -16 879.820 223.627  11
   0   5  16 1020.43 213.969   5
   0  -5 -16 817.067 252.937   2
   0   5  16 991.026 215.158   6
   0  -5  16 1397.70 201.021  31
   0  -5  16 842.952 220.035  26
   0   5  17 16320.0 674.166  14
   0  -5 -17 14965.7 629.265  11
   0  -5 -17 14805.1 664.402   2
   0   5  17 16216.6 652.509   5
   0  -5 -18 38.4719 168.399  11
   0   5  18 127.800 178.329  14
   0  -5  18 137.531 166.675  31
   0   5  18 282.750 171.332   9
   0   5  18 139.421 166.756   5
   0  -5 -18 107.082 210.119   2
   0   5  19 4757.42 368.273  14
   0  -5 -19 5133.24 350.937  11
   0   5  19 4153.11 324.548  29
   0  -5  19 4231.73 334.735  31
   0  -5 -19 5531.57 390.536   2
   0   5  19 5047.14 361.086   9
   0   5  19 4033.01 329.582   5
   0   5  20 576.281 196.300  14
   0  -5 -20 546.136 185.829  11
   0   5  20 638.659 165.658  29
   0  -5  20 1021.26 208.964  31
   0  -5 -20 570.487 203.425   2
   0   5  20 632.669 182.987   9
   0   5  21 12307.1 539.399  14
   0  -5  21 12408.5 525.710  31
   0   5  21 12332.1 521.873   5
   0  -5 -22 4704.93 306.843  11
   0   5  22 5219.54 329.031  14
   0   5  22 5028.28 311.379   9
   0   5  23 266.538 133.952  14
   0  -5  23 239.957 138.862  18
   0   5  23 241.287 132.219  31
   0   5 -23 189.968 130.934   2
   0   5 -24 696.412 118.853   2
   0   5  24 795.099 138.223  14
   0  -5 -24 581.397 127.769  12
   0  -5 -25 5042.50 224.412  12
   0   6   0 766.566 97.7947   9
   0   6   0 809.291 88.5168   5
   0  -6   0 888.218 137.111  33
   0  -6   0 884.136 120.187  28
   0  -6   0 822.742 105.568  25
   0  -6   0 812.924 114.328  22
   0   6  -1 41940.3 938.376   9
   0   6   1 42054.9 917.792   6
   0  -6  -1 42728.5 989.675  28
   0  -6  -1 43360.3 1014.64  33
   0  -6   1 44180.7 1009.22  28
   0  -6  -1 43249.3 959.831  25
   0  -6  -1 43813.6 985.480  22
   0  -6   1 43512.1 1016.08  21
   0  -6   1 43914.2 1004.37  22
   0  -6  -2 622.493 89.2395  11
   0   6   2 628.146 85.9599   6
   0  -6  -2 751.985 114.584  28
   0  -6   2 902.951 134.157  28
   0  -6  -2 606.988 121.574  33
   0  -6   2 742.010 130.735  22
   0  -6   2 699.651 125.813  21
   0  -6   2 731.953 134.205  27
   0  -6   2 708.359 140.393  19
   0  -6  -2 749.909 92.9271  25
   0  -6  -2 619.479 103.378  22
   0  -6  -3 1571.14 123.127  11
   0   6   3 1288.69 115.729   6
   0  -6  -3 1706.47 163.193  33
   0  -6   3 1603.98 164.368  28
   0  -6  -3 1509.80 132.011  28
   0  -6   3 1560.36 154.235  27
   0  -6   3 1439.66 163.192  19
   0  -6  -3 1666.75 107.021  25
   0  -6   3 1461.09 138.072  25
   0  -6  -3 1340.87 116.422  22
   0  -6  -3 1640.71 130.327  23
   0  -6   3 1248.06 144.529  22
   0  -6   3 1849.21 165.580  21
   0  -6  -4 8539.89 303.250  11
   0   6   4 9288.64 309.308   6
   0  -6  -4 9161.41 307.082  28
   0  -6  -4 9249.26 346.770  33
   0  -6   4 9294.20 354.730  28
   0  -6   4 9550.78 358.355  27
   0  -6  -4 8933.34 288.422  23
   0  -6   4 10059.1 368.525  19
   0  -6   4 10105.0 347.557  25
   0  -6  -4 8694.31 258.427  25
   0  -6   4 9881.40 359.394  22
   0  -6  -4 9377.16 282.183  22
   0  -6   4 9290.44 348.697  21
   0  -6  -5 46684.1 1064.40  11
   0   6   5 46802.4 1069.31   6
   0  -6   5 46570.1 1109.12  28
   0  -6  -5 45047.6 1033.94  28
   0  -6  -5 45566.7 1075.74  34
   0  -6   5 48247.9 1121.62  27
   0  -6   5 46895.5 1103.48  25
   0  -6   5 45873.5 1123.59  19
   0  -6   5 45339.9 1106.34  21
   0  -6   5 46444.6 1110.69  22
   0  -6  -6 2097.89 162.445  11
   0   6   6 2271.84 175.379   6
   0  -6   6 1919.85 190.804  27
   0  -6  -6 2198.31 164.864  34
   0  -6   6 2475.94 200.402  28
   0  -6   6 2148.51 188.166  22
   0  -6   6 2414.74 190.576  21
   0  -6   6 2062.12 180.500  25
   0  -6  -7 3310.36 214.248  11
   0   6   7 3464.05 218.034   6
   0  -6  -7 3335.17 243.577   2
   0  -6   7 3422.04 233.937  28
   0  -6   7 3215.56 225.395  31
   0  -6  -7 3437.86 198.395  34
   0  -6   7 3458.61 238.765  21
   0  -6   7 3469.51 227.300  22
   0  -6   7 3250.71 233.852  25
   0  -6   7 3028.31 239.635  20
   0  -6  -8 232813. 4777.55  11
   0   6   8 235735. 4786.90   6
   0  -6  -8 235863. 4843.82   2
   0  -6  -8 234078. 4730.83  34
   0  -6   8 240247. 4810.45  28
   0  -6   8 236983. 4811.18  31
   0  -6   8 233230. 4798.88  22
   0  -6   8 230493. 4813.82  21
   0  -6   8 244882. 4817.66  25
   0  -6   8 218359. 4831.42  20
   0  -6  -9 584.223 140.972  11
   0  -6  -9 276.687 158.977   2
   0  -6   9 235.897 132.237  31
   0  -6   9 392.648 142.536  28
   0  -6   9 445.280 141.744  21
   0  -6   9 376.450 146.261  25
   0  -6   9 470.401 164.862  24
   0   6  10 12943.5 500.523   5
   0   6  10 12753.5 484.784   6
   0  -6  10 13416.5 502.220  31
   0  -6  10 12786.0 503.110  25
   0  -6  10 13115.7 528.159  20
   0  -6  10 12630.2 494.926  26
   0  -6 -11 14534.8 536.475  11
   0   6  11 14476.5 551.931   6
   0  -6 -11 15230.1 589.969   2
   0   6  11 15295.1 569.677   5
   0  -6  11 14981.5 566.403  31
   0  -6  11 15592.1 599.486  20
   0  -6  11 15884.1 571.358  26
   0  -6  11 15115.9 573.600  24
   0  -6 -12 799.847 182.412  11
   0   6  12 1152.37 192.506   6
   0  -6 -12 555.923 200.783   2
   0   6  12 938.892 195.502   5
   0  -6  12 1098.25 186.465  31
   0  -6  12 748.549 186.743  26
   0  -6  12 637.016 186.894  24
   0  -6 -13 559.310 167.722  11
   0   6  13 749.218 198.390   5
   0  -6 -13 1074.91 232.658   2
   0   6  13 700.106 202.010   6
   0  -6  13 704.906 169.230  31
   0  -6  13 901.081 226.264  24
   0  -6  13 833.796 222.382  26
   0  -6 -14 47922.1 1271.67  11
   0   6  14 46238.4 1279.09   6
   0  -6 -14 46651.9 1315.43   2
   0   6  14 45382.9 1280.17   5
   0  -6  14 45246.4 1268.16  31
   0  -6  14 46346.3 1279.36  26
   0  -6  14 46374.7 1298.79  24
   0  -6 -15 5457.04 361.591  11
   0   6  15 5779.19 391.758   5
   0   6  15 6016.94 394.685   6
   0  -6 -15 6243.67 410.062   2
   0  -6  15 5403.77 362.813  31
   0  -6  15 5545.54 383.681  26
   0  -6  15 5529.69 407.147  24
   0  -6 -16 3324.04 300.551  11
   0  -6 -16 3539.38 336.503   2
   0   6  16 3426.28 311.579   5
   0   6  16 3445.45 320.565   6
   0  -6  16 2533.31 263.389  31
   0  -6  16 2231.34 270.152  26
   0  -6 -17 27018.1 895.276  11
   0   6  17 28477.0 947.464  14
   0   6  17 27208.0 917.834   5
   0   6  17 28953.0 944.428   9
   0  -6 -17 27632.7 939.250   2
   0  -6  17 25698.4 884.262  31
   0  -6  17 26733.2 896.400  26
   0   6  18 16258.3 665.707  14
   0  -6 -18 15575.7 626.948  11
   0  -6  18 14334.0 608.422  31
   0   6  18 15047.0 639.656   9
   0  -6 -18 15405.6 660.301   2
   0   6  18 14456.4 627.445   5
   0  -6 -19 4518.82 334.113  11
   0   6  19 3824.55 345.630  14
   0  -6  19 4198.75 330.516  31
   0   6  19 4582.94 344.389   5
   0  -6 -19 4733.34 361.721   2
   0   6  19 4670.45 349.348   9
   0  -6 -20 594.642 177.588  11
   0   6  20 448.463 163.663  29
   0  -6 -21 63.2769 145.068  11
   0   6  21 136.307 157.974  14
   0   6  21-99.0914 140.993   9
   0   6  21 16.4576 140.501   5
   0   6  22 10324.0 434.617   9
   0   6  22 9136.25 424.070  14
   0   6  23-23.8694 122.635  14
   0   6  23-48.0013 111.263  31
   0   6 -23 47.3829 108.000   2
   0  -6 -24 9610.64 350.413  12
   0   6  24 9487.70 349.232  14
   0  -6 -25 2485.08 142.474  12
   0  -7   0 159.724 113.183  28
   0  -7   0 105.688 111.875  21
   0  -7   0 192.952 104.208  22
   0  -7   0 145.396 95.8838  25
   0   7   1 49889.2 1106.52   5
   0   7   1 47710.9 1125.02   9
   0  -7  -1 48383.6 1175.85  33
   0  -7   1 50777.9 1177.92  28
   0  -7  -1 49553.7 1158.64  28
   0  -7   1 49447.4 1180.17  21
   0  -7  -1 49657.1 1145.09  22
   0  -7   1 49933.7 1165.81  22
   0  -7   1 51199.1 1145.80  25
   0  -7   1 49378.4 1190.81  19
   0  -7   1 50357.8 1182.26  27
   0   7   2 59617.9 1353.06   9
   0   7   2 60724.5 1331.50   5
   0  -7  -2 59218.0 1353.01  28
   0  -7  -2 58301.3 1385.21  33
   0  -7   2 62598.5 1396.38  28
   0  -7   2 62958.1 1412.55  19
   0  -7   2 60456.0 1398.68  21
   0  -7  -2 57381.7 1299.30  25
   0  -7  -2 61209.3 1336.49  23
   0  -7   2 63266.1 1399.42  27
   0  -7   2 60434.1 1384.34  22
   0  -7   2 60870.3 1359.68  25
   0  -7  -2 57876.1 1330.61  22
   0  -7  -3 242.955 86.5284  11
   0   7   3 403.295 107.063   5
   0  -7   3 478.058 140.207  28
   0  -7  -3 184.320 97.2387  28
   0  -7   3 286.853 125.896  22
   0  -7   3 361.980 114.871  25
   0  -7   3 244.789 118.864  27
   0  -7  -3 290.463 88.6264  22
   0  -7   3 366.652 146.054  19
   0  -7   3 427.605 126.166  21
   0  -7  -3 245.376 100.913  23
   0  -7  -4 246453. 4908.48  11
   0   7   4 237812. 4900.99   6
   0   7   4 246857. 4945.73   5
   0  -7  -4 239712. 4911.20  28
   0  -7   4 250962. 4994.43  28
   0  -7   4 242495. 5004.88  19
   0  -7   4 250097. 4969.14  25
   0  -7   4 244864. 4985.02  21
   0  -7   4 247856. 4991.65  27
   0  -7   4 243942. 4985.46  22
   0  -7  -5 1883.32 158.333  11
   0   7   5 1634.74 156.444   6
   0   7   5 2017.15 180.294   5
   0  -7  -5 1900.22 147.827  28
   0  -7   5 1680.84 199.414  27
   0  -7   5 1624.30 183.189  28
   0  -7   5 1812.87 183.356  22
   0  -7   5 1271.76 165.219  25
   0  -7   5 1542.35 185.005  21
   0  -7   5 1527.58 188.908  19
   0  -7  -6 73.7109 100.003  11
   0   7   6 43.4424 114.065   5
   0   7   6 9.55056 95.0781   6
   0  -7   6-35.4806 124.209  28
   0  -7  -6 11.5036 122.341  33
   0  -7   6 451.739 144.004  21
   0  -7   6 147.254 128.647  25
   0  -7  -7 9074.36 359.033  11
   0   7   7 9566.83 368.850   6
   0  -7  -7 9292.79 395.301  33
   0  -7   7 8787.58 391.620  28
   0  -7   7 8635.44 389.355  25
   0  -7   7 9289.58 399.100  21
   0   7   8 18827.9 610.304   5
   0  -7  -8 18527.7 578.918  11
   0  -7   8 17796.3 610.557  25
   0  -7   8 17951.5 638.606  20
   0  -7   8 18195.9 610.718  26
   0  -7   8 18237.1 610.419  22
   0   7   9 2357.88 209.467   6
   0   7   9 2458.82 224.757   5
   0  -7   9 2313.31 232.260  25
   0  -7   9 2729.10 263.637  20
   0  -7   9 2333.37 232.963  26
   0  -7   9 2430.38 241.269  24
   0  -7 -10 24003.0 746.191  11
   0   7  10 23845.8 754.128   6
   0   7  10 25406.7 787.875   5
   0  -7  10 25680.3 786.015  28
   0  -7  10 24769.8 791.134  26
   0  -7  10 24945.8 796.325  24
   0  -7  10 24234.2 813.583  20
   0  -7  10 25236.2 801.586  21
   0  -7 -11 87.8823 127.429  11
   0   7  11 16.5004 148.774   5
   0   7  11 93.4560 132.122   6
   0  -7  11-47.8943 138.893  28
   0  -7  11 36.9676 177.778  20
   0  -7  11 17.1030 171.812  24
   0  -7  11 98.2044 169.668  26
   0  -7  11 85.9742 152.339  21
   0   7  12 24472.8 792.851   6
   0  -7 -12 24222.7 826.872   2
   0   7  12 23568.1 799.288   5
   0  -7 -12 23027.4 761.765  11
   0  -7  12 24180.9 814.131  24
   0  -7  12 24008.1 799.499  26
   0  -7 -13 15757.1 604.491  11
   0   7  13 16035.6 645.146   5
   0   7  13 16307.5 628.039   6
   0  -7 -13 16274.7 665.091   2
   0  -7  13 15468.5 615.240  31
   0  -7  13 16005.7 660.389  24
   0  -7  13 16682.3 646.107  26
   0   7  14 88420.6 2160.38   5
   0  -7 -14 92017.3 2189.79   2
   0   7  14 88099.9 2146.46   6
   0  -7 -14 88559.8 2115.66  11
   0  -7  14 87202.0 2162.14  24
   0  -7  14 88375.5 2155.22  26
   0   7  15 10939.9 541.184   5
   0  -7 -15 11155.8 551.659   2
   0   7  15 10693.5 525.351   6
   0  -7 -15 10431.9 499.999  11
   0  -7  15 11101.8 557.558  24
   0  -7  15 9879.99 515.336  26
   0   7  16 24551.6 867.309   5
   0   7  16 25816.3 890.214   9
   0  -7 -16 23597.1 827.069  11
   0  -7  16 24797.2 859.671  26
   0  -7  16 25171.0 882.395  24
   0   7  17 8090.21 479.506  14
   0  -7 -17 9436.62 475.798  11
   0   7  17 9450.16 499.086   9
   0   7  17 9638.71 491.777   5
   0  -7 -17 9027.20 454.893  33
   0  -7  17 8839.30 476.088  26
   0  -7 -18 7221.66 416.842  11
   0   7  18 7541.34 451.646  14
   0   7  18 7311.70 428.134   5
   0   7  18 6447.85 417.249   9
   0  -7 -19 12787.1 546.043  11
   0  -7 -19 11802.0 503.148  33
   0   7  19 13054.8 558.218  29
   0   7  19 13356.4 575.689   9
   0  -7 -20 18239.2 657.827  11
   0   7  20 18579.2 686.244  14
   0   7  20 17566.0 653.724  29
   0   7  20 19627.7 690.287   5
   0   7  20 18727.5 683.877   9
   0   7  21 5095.39 319.466   5
   0   7  21 4613.31 314.386  14
   0   7  21 4269.36 305.433   9
   0   7  22 4499.49 284.566  14
   0   7  22 4035.57 273.221   9
   0   7  23 7885.94 329.278  14
   0   7  23 7252.92 321.507   9
   0  -7 -23 7756.88 325.149  12
   0   7  24 934.451 111.613  14
   0  -7 -24 932.706 118.664  12
   0  -8   0 368665. 7429.84  28
   0  -8   0 367278. 7452.47  21
   0  -8   0 373593. 7377.22  25
   0  -8   0 373090. 7417.07  22
   0  -8   1 40478.9 1043.47  28
   0  -8  -1 41349.2 1060.16  33
   0  -8  -1 41477.3 1032.03  28
   0  -8  -1 40755.9 1053.86  21
   0  -8   1 40337.4 1028.63  22
   0  -8   1 40639.6 1052.17  21
   0  -8  -1 40957.1 973.745  25
   0  -8   1 42047.8 1007.56  25
   0  -8   1 41334.2 1052.91  27
   0  -8  -1 40918.8 1003.69  23
   0  -8  -1 42611.5 1018.39  22
   0   8   2 135.800 106.930   9
   0  -8   2 174.580 124.285  28
   0  -8  -2 106.769 129.758  33
   0  -8  -2 80.8434 110.105  28
   0  -8  -2 70.5517 108.190  23
   0  -8   2 214.187 124.966  21
   0  -8  -2 117.787 104.757  22
   0  -8   2 111.851 122.820  22
   0  -8   2 89.1291 99.9680  25
   0  -8   2 82.6313 130.120  27
   0   8   3 816.605 141.442   9
   0   8   3 777.562 125.816   5
   0  -8  -3 870.476 163.537  33
   0  -8   3 798.911 150.671  28
   0  -8  -3 971.577 139.022  28
   0  -8   3 710.899 133.870  25
   0  -8   3 851.230 161.515  27
   0  -8   3 744.936 176.195  21
   0   8   4 22618.9 684.019   9
   0   8   4 24369.7 675.153   5
   0  -8  -4 23176.9 655.358  28
   0  -8  -4 22628.1 703.557  33
   0  -8   4 24429.6 721.745  27
   0  -8   4 23846.0 718.550  21
   0  -8   4 24310.1 698.848  25
   0   8   5 85657.8 1967.49   5
   0  -8  -5 87402.5 2006.85  33
   0  -8   5 89764.0 2027.78  27
   0  -8   5 90659.8 2019.05  22
   0  -8   5 89273.5 1999.40  25
   0  -8   5 89786.1 2042.47  19
   0  -8  -6 34125.8 888.889  11
   0  -8   6 35535.0 974.672  27
   0  -8  -6 34529.3 958.140  33
   0  -8   6 34138.6 948.057  25
   0  -8   6 34840.2 963.517  22
   0  -8  -7 53617.8 1312.26  11
   0   8   7 55276.1 1363.57   5
   0  -8  -7 53675.7 1372.41  33
   0  -8   7 54626.3 1386.87  28
   0  -8   7 54877.8 1391.33  21
   0  -8   7 54405.1 1381.12  22
   0  -8   7 55728.4 1379.98  26
   0  -8   7 56737.4 1431.89  20
   0  -8   7 57379.2 1385.85  25
   0   8   8 8412.48 398.548   5
   0   8   8 8841.80 382.445   6
   0  -8  -8 8586.01 416.041  33
   0  -8   8 8322.40 405.614  28
   0  -8   8 7963.34 400.944  26
   0  -8   8 7963.57 403.876  25
   0  -8   8 8097.26 409.403  21
   0  -8   8 8486.17 435.025  20
   0  -8  -9 1779.74 198.352  11
   0   8   9 1629.40 194.127   6
   0   8   9 2059.29 218.414   5
   0  -8   9 1758.40 228.192  28
   0  -8  -9 1769.02 217.761  33
   0  -8   9 1879.49 238.750  25
   0  -8   9 1838.81 230.509  26
   0  -8   9 2133.99 236.841  21
   0  -8   9 2257.05 254.173  24
   0  -8   9 1727.22 254.190  20
   0  -8 -10 14727.4 542.197  11
   0   8  10 14773.6 580.646   5
   0   8  10 14506.9 551.203   6
   0  -8 -10 13370.6 558.064  33
   0  -8  10 14857.4 580.105  28
   0  -8  10 14728.0 597.815  21
   0  -8  10 14922.6 616.955  20
   0  -8  10 13658.3 583.516  24
   0  -8  10 13441.9 569.945  26
   0  -8 -11 2449.40 237.326  11
   0   8  11 2627.94 268.282   5
   0   8  11 2637.16 261.636   6
   0  -8  11 2475.24 255.863  28
   0  -8 -11 2744.09 269.595  33
   0  -8  11 2486.15 280.578  24
   0  -8  11 3068.61 285.983  26
   0  -8  11 2901.77 282.150  21
   0  -8  11 2779.45 304.110  20
   0  -8 -12 1558.92 216.749  11
   0   8  12 1814.08 239.564   6
   0   8  12 2109.44 255.640   5
   0  -8 -12 1755.87 245.591  33
   0  -8  12 1908.86 264.552  24
   0  -8  12 2050.72 284.641  20
   0  -8  12 1717.29 255.197  26
   0  -8 -13 26625.8 843.992  11
   0   8  13 26698.8 884.979   5
   0   8  13 24611.9 844.593   6
   0  -8 -13 25994.9 853.690  33
   0  -8  13 25115.2 870.904  26
   0  -8  13 25257.2 884.161  24
   0  -8 -14 52121.1 1383.09  11
   0   8  14 51802.9 1427.61   5
   0   8  14 52255.2 1447.50   9
   0  -8 -14 51915.1 1392.57  33
   0  -8  14 50803.2 1444.93  24
   0  -8  14 50196.1 1417.89  26
   0  -8 -15 15304.7 623.099  11
   0   8  15 15962.2 665.596   5
   0   8  15 16225.2 678.254   9
   0  -8 -15 14845.6 616.226  33
   0  -8  15 16525.2 678.643  24
   0  -8  15 15086.1 647.544  26
   0  -8 -16 1539.07 234.564  11
   0   8  16 2140.08 272.762   9
   0   8  16 1563.94 245.691   5
   0  -8 -16 1685.88 232.531  33
   0  -8  16 1557.10 269.656  24
   0  -8  16 1636.07 257.353  26
   0  -8 -17 327.525 171.699  11
   0   8  17 478.230 194.061  14
   0   8  17 837.702 213.843   5
   0   8  17 442.422 191.277   9
   0  -8 -18 47317.1 1250.55  11
   0  -8 -18 43432.3 1195.15  33
   0   8  18 44386.7 1275.23   9
   0   8  19 17284.3 651.560  14
   0   8  19 16845.8 644.325   5
   0   8  19 17176.9 644.822  29
   0  -8 -19 15662.1 576.665  33
   0   8  20 981.685 193.878  14
   0   8  20 927.008 194.175   9
   0   8  20 873.060 185.125   5
   0   8  20 982.425 182.008  29
   0  -8  20 888.475 167.342  23
   0   8  21 851.372 176.591   9
   0   8  21 912.389 164.125   5
   0   8  21 1213.90 180.727  14
   0  -8 -21 830.678 159.580  12
   0   8  22 378.471 128.710   9
   0  -8 -22 610.621 130.139  12
   0   8  22 548.394 134.884  14
   0  -8 -23 4806.80 226.964  12
   0   8  23 4338.08 219.742  14
   0  -9   0 389.469 169.643  21
   0  -9   0 366.533 147.415  27
   0  -9   0 189.918 105.565  25
   0  -9   0 430.989 157.834  19
   0  -9   1 79955.7 1843.32  27
   0  -9  -1 78989.3 1841.69  21
   0  -9   1 80052.7 1858.10  19
   0  -9   1 77222.7 1766.32  25
   0  -9   1 77434.2 1840.71  21
   0  -9   1 79187.8 1812.66  22
   0  -9   2 355.799 145.909  22
   0  -9   2 125.660 144.848  27
   0  -9   2 354.951 147.929  21
   0  -9   2 229.615 123.714  25
   0  -9   2 456.324 161.087  19
   0  -9  -2 337.762 152.813  21
   0  -9  -3 105337. 2354.25  33
   0  -9   3 103762. 2348.24  28
   0  -9   3 103231. 2303.32  25
   0  -9   3 107064. 2363.01  27
   0  -9   3 103259. 2338.87  22
   0  -9   3 105187. 2372.77  19
   0  -9   3 103826. 2352.01  21
   0  -9  -4 32527.3 861.252  28
   0  -9   4 30294.5 908.299  28
   0  -9  -4 33277.1 933.299  33
   0  -9   4 30726.5 885.131  25
   0  -9   4 32674.2 944.529  19
   0  -9   4 32604.1 923.953  22
   0  -9   4 31170.3 921.863  21
   0  -9   4 31224.5 923.334  27
   0   9   5 35329.8 965.774   5
   0  -9   5 34971.2 1013.54  28
   0  -9   5 37336.6 1031.76  27
   0  -9  -5 35580.7 1014.23  33
   0  -9   5 37133.0 1032.19  21
   0  -9   5 36836.3 996.818  25
   0   9   6 3344.89 254.910   9
   0   9   6 2952.23 235.853   5
   0  -9   6 2726.57 256.281  28
   0  -9  -6 2867.75 270.595  33
   0  -9   6 2711.13 248.240  26
   0  -9   6 2535.37 250.709  21
   0  -9   6 2509.52 249.803  25
   0   9   7 32961.5 934.142   5
   0   9   7 32023.8 946.618   9
   0  -9  -7 31879.9 946.399  33
   0  -9   7 32979.4 965.568  28
   0  -9   7 32386.3 992.721  20
   0  -9   7 30733.6 939.440  26
   0  -9   7 31779.5 956.594  21
   0  -9   7 31019.5 935.008  25
   0   9   8 3064.26 273.641   9
   0   9   8 2485.69 248.202   5
   0  -9   8 2856.29 271.143  28
   0  -9  -8 2965.31 276.735  33
   0  -9   8 2633.99 262.480  26
   0  -9   8 2409.79 258.510  21
   0  -9   8 3109.72 279.517  25
   0  -9   8 3132.31 293.417  20
   0  -9  -9 1146.28 177.540  11
   0   9   9 884.530 197.873   9
   0   9   9 1202.35 203.083   5
   0  -9  -9 1105.81 204.274  33
   0  -9   9 1187.82 223.733  28
   0  -9   9 896.021 210.202  24
   0  -9   9 1017.58 215.549  26
   0  -9   9 1402.72 226.654  21
   0  -9   9 978.439 238.119  20
   0  -9 -10 10666.2 465.003  11
   0   9  10 11058.6 489.133   6
   0   9  10 11097.7 528.331   9
   0   9  10 11445.6 520.610   5
   0  -9 -10 11290.1 514.893  33
   0  -9  10 11918.7 536.783  28
   0  -9  10 11357.5 536.227  21
   0  -9  10 11408.8 539.683  24
   0  -9  10 10601.4 537.634  20
   0  -9  10 12206.0 537.281  26
   0  -9 -11 193.951 157.075  11
   0   9  11 477.741 183.848   5
   0   9  11 223.170 173.259   9
   0   9  11 208.671 149.468   6
   0  -9  11 194.200 172.106  28
   0  -9 -11 221.163 173.699  33
   0  -9  11 120.318 195.819  24
   0  -9  11 180.477 181.891  21
   0  -9  11 192.576 177.632  26
   0  -9  11 343.521 220.660  20
   0  -9 -12 118.406 139.889  11
   0   9  12 497.387 184.606   5
   0   9  12 504.272 207.252   9
   0  -9 -12 131.870 182.244  33
   0  -9  12 497.812 193.577  26
   0  -9  12 569.540 195.354  20
   0  -9  12 706.090 229.877  24
   0  -9 -13 332.250 152.269  11
   0   9  13 430.681 205.112   9
   0   9  13 408.433 191.499   5
   0  -9 -13 57.1369 160.627  33
   0  -9  13 491.464 205.812  26
   0  -9  13 532.038 207.863  24
   0  -9 -14 43478.5 1227.38  11
   0   9  14 44384.5 1305.22   9
   0   9  14 45441.6 1297.61   5
   0  -9 -14 45596.5 1263.05  33
   0  -9  14 45164.5 1295.43  26
   0  -9  14 44380.6 1308.73  24
   0  -9 -15 30816.7 937.607  11
   0   9  15 30956.5 989.558   5
   0   9  15 29719.4 989.303   9
   0  -9 -15 29727.5 940.884  33
   0  -9  15 28758.4 964.172  26
   0  -9  15 29736.1 988.901  24
   0   9  16 5855.26 394.481   9
   0   9  16 6304.92 403.482   5
   0  -9 -16 5701.64 359.856  11
   0  -9  16 6055.74 407.498  24
   0  -9  16 5724.69 383.646  26
   0  -9 -17 668.000 173.039  33
   0   9  17 724.889 201.780   9
   0   9  18 17219.7 660.715  14
   0   9  18 17999.7 662.792   5
   0  -9 -18 17174.0 607.029  33
   0   9  19 7125.17 390.352  14
   0  -9 -19 6623.66 346.893  12
   0   9  19 6230.23 378.157   9
   0   9  19 7195.71 386.983   5
   0  -9 -19 6278.74 327.727  33
   0   9  19 7201.41 380.596  29
   0  -9  19 6432.35 342.354  23
   0   9  20 6140.87 348.586   9
   0  -9 -20 7076.03 331.951  12
   0   9  20 6517.86 345.840  14
   0   9  20 6159.42 342.597   5
   0   9  20 7054.08 347.763  29
   0  -9  20 6111.45 305.711  23
   0   9  21 948.753 160.326   9
   0   9  21 752.552 146.985  14
   0  -9 -21 1082.87 145.608  12
   0  -9  21 708.715 118.076  23
   0   9  22 4623.39 234.142  14
   0  -9 -22 4710.51 220.524  12
   0   9  22 4660.22 244.091   9
   0 -10   0 29.7555 143.124  28
   0 -10   0 266.234 152.620  19
   0 -10   0 97.1294 145.987  21
   0 -10   0 268.568 161.641  27
   0 -10  -1 82467.2 1962.94  28
   0 -10   1 86050.4 2000.13  28
   0 -10   1 85013.6 2009.71  27
   0 -10  -1 84770.9 2014.89  21
   0 -10   1 87267.7 2034.72  19
   0 -10  -1 86664.2 2015.56  27
   0 -10   1 83372.2 1959.82  23
   0 -10  -1 85301.1 2022.67  19
   0 -10   1 85190.5 2018.74  21
   0 -10   2 300.784 164.190  28
   0 -10  -2 364.481 149.156  28
   0 -10   2 274.946 156.430  27
   0 -10   2 236.574 139.853  26
   0 -10  -2 260.876 155.318  21
   0 -10   2 425.419 183.984  19
   0 -10   2 115.040 168.956  21
   0 -10   2 273.011 130.709  25
   0 -10   3 4078.29 299.358  28
   0 -10  -3 4327.32 278.832  28
   0 -10   3 3745.75 312.419  19
   0 -10   3 4063.90 277.318  25
   0 -10   3 4347.60 307.919  27
   0 -10   3 4086.53 284.435  26
   0 -10   3 4615.55 328.957  21
   0 -10  -3 4389.68 319.753  21
   0 -10  -4 24131.1 796.187  33
   0 -10   4 24340.5 794.127  27
   0 -10   4 24219.7 795.145  28
   0 -10   4 22731.6 785.885  21
   0 -10  -4 23538.6 785.882  21
   0 -10   4 24719.0 763.433  26
   0 -10   4 24354.1 811.701  19
   0 -10   4 23791.0 748.719  25
   0 -10   5 27329.5 872.771  28
   0 -10   5 28020.3 876.500  27
   0 -10  -5 27202.0 867.160  33
   0 -10   5 27088.5 835.987  26
   0 -10   5 26829.5 833.589  25
   0 -10   5 26042.4 861.579  21
   0  10   6 16254.0 625.265   9
   0 -10   6 18105.9 672.895  28
   0 -10  -6 17549.4 660.714  33
   0 -10   6 17350.2 656.405  21
   0 -10   6 17559.5 637.170  25
   0 -10   6 16864.5 630.383  26
   0  10   7 1006.21 179.419   5
   0  10   7 892.804 194.124   9
   0 -10   7 1258.74 234.224  28
   0 -10  -7 971.405 211.879  33
   0 -10   7 1119.16 208.941  26
   0 -10   7 1443.23 239.968  20
   0 -10   7 1155.52 223.109  21
   0  10   8 187.914 158.428   9
   0  10   8 258.404 154.502   5
   0 -10  -8 312.903 180.634  33
   0 -10   8 97.1317 172.174  28
   0 -10   8 580.715 184.349  21
   0 -10   8 94.8740 166.162  24
   0 -10   8 234.037 154.750  26
   0 -10   8 333.828 196.635  20
   0  10   9 9752.93 485.681   5
   0  10   9 10579.7 518.126   9
   0 -10  -9 9169.00 487.337  33
   0 -10   9 10227.7 509.500  28
   0 -10   9 11263.0 556.081  20
   0 -10   9 9979.67 504.000  21
   0 -10   9 11224.7 531.050  24
   0 -10   9 11266.0 515.830  26
   0  10  10 2021.23 269.002   9
   0  10  10 2307.43 266.560   5
   0 -10 -10 2088.63 266.773  33
   0 -10  10 2233.60 280.236  28
   0 -10  10 2570.71 297.971  20
   0 -10  10 2373.76 275.953  26
   0 -10  10 2154.86 276.391  24
   0 -10  10 2209.34 279.492  21
   0  10  11 7474.65 447.820   9
   0  10  11 7221.69 427.262   5
   0 -10 -11 7905.70 443.709  33
   0 -10  11 7147.73 424.118  26
   0 -10  11 7078.91 445.019  20
   0 -10  11 7804.33 454.832  24
   0 -10  11 6431.43 419.957  21
   0  10  12 980.561 222.017   5
   0  10  12 1260.61 233.227   9
   0 -10 -12 1358.05 231.848  33
   0 -10  12 1362.40 238.864  26
   0 -10  12 1780.30 265.180  24
   0  10  13 1115.01 233.883   9
   0  10  13 1232.36 233.931   5
   0 -10 -13 958.511 206.065  33
   0 -10  13 1509.89 243.531  24
   0 -10  13 1514.19 250.548  26
   0  10  14 42.4018 186.706   9
   0  10  14 20.0973 154.197   5
   0 -10  14 21.0594 170.318  24
   0 -10  14 40.2485 170.699  26
   0  10  15 165.419 175.408   9
   0 -10 -15 158.545 155.158  33
   0 -10  15 61.4677 184.753  24
   0  10  16 5545.40 369.471   5
   0 -10 -16 5669.66 350.160  33
   0 -10 -17 37725.9 1040.61  12
   0  10  17 40560.7 1124.27  14
   0  10  17 39419.1 1130.11   9
   0  10  17 38866.3 1110.07   5
   0 -10 -17 38263.6 1052.62  33
   0 -10  17 37915.7 1072.64  23
   0 -10 -18 305.067 132.973  12
   0  10  18 126.153 156.995  14
   0  10  18 142.113 157.205   5
   0  10  18 330.984 174.559   9
   0  10  18 205.608 149.073  29
   0 -10 -18 262.017 128.843  33
   0 -10  18 162.802 149.010  23
   0  10  19 14094.2 525.402  14
   0 -10 -19 14614.8 490.914  12
   0  10  19 14889.0 552.727   9
   0  10  19 14649.3 536.176   5
   0  10  19 14889.7 534.514  29
   0 -10  19 13616.5 491.215  23
   0  10  20 8388.22 353.228  14
   0  10  20 8525.89 368.009   9
   0  10  20 8204.51 346.938  29
   0  10  21 186.176 101.247  14
   0 -11   0 99.6154 151.422  28
   0 -11   0 280.393 169.522  19
   0 -11   0 197.157 154.011  27
   0 -11   0-36.6246 157.352  21
   0 -11   1 6915.14 384.714  28
   0 -11  -1 6576.59 369.104  28
   0 -11   1 6192.81 393.277  19
   0 -11  -1 6628.89 398.292  19
   0 -11   1 5692.09 386.212  21
   0 -11  -1 6525.28 389.872  21
   0 -11   1 5781.47 357.908  23
   0 -11  -1 6287.52 384.607  27
   0 -11   1 6538.06 398.672  27
   0 -11  -2 295.619 143.479  28
   0 -11   2 140.957 149.462  28
   0 -11  -2 18.3333 179.862  21
   0 -11  -2 107.273 145.632  27
   0 -11   2 201.465 168.892  27
   0 -11   2-95.0947 177.300  19
   0 -11   2 18.5094 173.476  21
   0 -11   2-64.2626 176.390  23
   0 -11  -2 18.7846 182.491  19
   0 -11   3 23778.9 815.691  28
   0 -11  -3 25316.5 775.092  28
   0 -11   3 24136.3 820.099  27
   0 -11  -3 23948.6 822.246  21
   0 -11  -3 24793.2 841.816  19
   0 -11  -3 25262.7 830.610  27
   0 -11   3 24448.9 801.318  23
   0 -11   3 24153.8 840.416  19
   0 -11   3 23930.6 764.144  26
   0 -11   3 24631.7 839.346  21
   0 -11   4 6169.26 395.070  27
   0 -11   4 6326.30 402.459  28
   0 -11   4 6013.22 400.626  21
   0 -11  -4 6265.73 391.271  21
   0 -11   4 6525.05 372.857  26
   0 -11   5 11396.6 532.540  28
   0 -11   5 11237.3 525.373  27
   0 -11  -5 10795.1 517.330  21
   0 -11   5 11673.1 502.953  26
   0 -11   5 10953.8 526.882  21
   0 -11   6 6476.99 404.478  28
   0 -11  -6 6475.76 406.429  21
   0 -11   6 6419.76 381.945  26
   0 -11   6 5956.99 404.906  20
   0 -11   6 6956.66 422.851  21
   0 -11  -7 313.157 192.208  33
   0 -11   7 690.635 216.162  28
   0 -11   7 398.675 164.555  26
   0 -11   7 484.677 198.520  24
   0 -11  -7 599.261 204.027  21
   0 -11   7 517.238 189.994  20
   0 -11   7 240.906 196.182  21
   0  11   8 8273.83 453.280   9
   0 -11  -8 8866.82 470.394  33
   0 -11   8 8887.79 485.063  28
   0 -11   8 9013.02 495.488  20
   0 -11   8 8178.95 454.307  26
   0 -11   8 9593.97 500.367  21
   0 -11   8 8666.22 474.624  24
   0  11   9 27388.0 923.710   9
   0  11   9 28377.9 902.856   5
   0 -11   9 27787.3 941.178  28
   0 -11  -9 29565.2 947.856  33
   0 -11   9 29398.6 954.491  21
   0 -11   9 29545.2 975.582  20
   0 -11   9 27944.0 942.247  24
   0 -11   9 28222.0 919.251  26
   0  11  10 9223.79 472.199   5
   0  11  10 9502.97 500.208   9
   0 -11 -10 9878.91 496.902  33
   0 -11  10 9693.52 520.663  20
   0 -11  10 9574.40 507.697  21
   0 -11  10 9873.84 515.349  24
   0 -11  10 11686.7 529.071  26
   0  11  11 5610.57 393.096   9
   0  11  11 6247.54 389.079   5
   0 -11 -11 5744.28 386.031  33
   0 -11  11 5939.02 394.895  26
   0 -11  11 6311.56 419.261  20
   0 -11  11 5835.73 403.012  24
   0 -11  11 5540.71 391.776  21
   0  11  12 16010.3 671.258   9
   0  11  12 16351.4 649.941   5
   0 -11  12 15999.6 667.544  24
   0 -11  12 17136.3 672.788  26
   0  11  13 102.125 176.595   9
   0 -11  13 121.686 174.250  24
   0 -11  13-77.3484 174.349  26
   0 -11 -14 2726.09 276.056  33
   0 -11  14 2347.68 271.233  24
   0  11  15 69.5171 153.970   5
   0  11  15 112.133 171.382   9
   0 -11 -15-15.9618 144.740  33
   0 -11  15 17.3469 166.842  26
   0 -11  15-284.415 184.391  23
   0  11  16 32.3245 144.902   5
   0  11  16 207.490 155.916   9
   0 -11  16 151.576 165.785  23
   0  11  17 763.284 172.764   9
   0  11  17 643.974 169.610   5
   0  11  17 550.435 171.183  14
   0 -11  17 466.614 163.964  23
   0 -11 -17 693.562 147.608  21
   0  11  18 16130.4 551.785  14
   0  11  18 15132.2 556.154   9
   0  11  18 15053.2 540.711  29
   0 -11  18 16095.2 531.749  23
   0  11  19 1119.13 160.152  14
   0  11  19 1411.83 170.382   9
   0  11  19 1165.61 156.135  29
   0 -11  19 817.796 135.434  23
   0  11  20 580.024 109.194  14
   0 -12   0 8792.25 447.297  28
   0 -12   0 8463.76 471.196  19
   0 -12   0 8974.73 479.267  21
   0 -12  -1 1560.48 217.223  28
   0 -12   1 1466.22 217.262  28
   0 -12   1 1334.03 230.324  19
   0 -12  -1 1565.38 238.380  19
   0 -12   1 1053.03 219.007  21
   0 -12  -1 1560.80 242.368  21
   0 -12  -2 230.530 150.166  28
   0 -12   2 113.474 160.423  28
   0 -12  -2 60.1423 165.575  19
   0 -12   2-40.7118 165.804  19
   0 -12  -2-39.5510 174.157  21
   0 -12   2 19.9759 168.340  21
   0 -12   3 369.416 180.491  28
   0 -12   3 381.961 198.376  21
   0 -12  -3 395.557 183.593  21
   0 -12  -3 483.081 194.775  19
   0 -12   3 722.426 205.292  23
   0 -12   4 12583.9 575.914  28
   0 -12   4 11764.4 561.535  21
   0 -12  -4 12849.0 574.616  19
   0 -12  -4 12542.1 571.996  21
   0 -12   4 13156.9 568.615  23
   0 -12   5-20.3235 177.900  28
   0 -12   5 61.1411 169.473  21
   0 -12   5 135.235 142.456  26
   0 -12   5-130.152 185.915  23
   0 -12  -5 192.137 162.978  27
   0 -12   5 43.5337 170.939  20
   0 -12  -5 343.369 198.153  19
   0 -12  -5-99.2103 169.397  21
   0 -12   6 1464.29 244.356  28
   0 -12  -6 1091.77 219.060  21
   0 -12   6 941.014 213.213  21
   0 -12   6 876.165 187.641  26
   0 -12   6 1141.39 232.201  23
   0 -12   6 1364.89 224.090  24
   0 -12  -6 1307.06 220.176  27
   0 -12   6 1220.04 247.492  20
   0 -12   7 61499.4 1642.60  28
   0 -12   7 59601.0 1643.57  20
   0 -12   7 62888.8 1593.14  26
   0 -12   7 63093.6 1646.17  21
   0 -12   7 61483.6 1611.30  23
   0 -12  -7 63094.8 1633.02  21
   0 -12   7 61557.8 1617.35  24
   0 -12   8 42665.3 1219.72  28
   0 -12   8 39671.3 1187.92  21
   0 -12   8 38978.7 1143.93  26
   0 -12   8 40206.9 1180.20  24
   0 -12   8 40590.0 1209.29  20
   0 -12   8 39388.6 1170.89  23
   0 -12  -8 39914.8 1178.71  21
   0 -12   9 22671.9 803.359  23
   0 -12   9 22337.2 811.064  21
   0 -12   9 22684.9 806.334  24
   0 -12  -9 21754.6 791.757  21
   0 -12   9 23914.2 800.936  26
   0 -12   9 22414.7 823.184  20
   0  12  10 3011.49 289.822   9
   0 -12  10 2948.01 302.781  24
   0 -12  10 3420.88 319.256  23
   0 -12  10 3992.45 347.879  20
   0 -12  10 3758.82 312.589  26
   0 -12  10 3369.81 314.035  21
   0 -12 -10 3386.79 311.356  21
   0  12  11 746.712 189.200   9
   0 -12 -11 497.219 173.089  21
   0 -12  11 876.419 215.054  24
   0  12  12 892.750 181.401   5
   0  12  13 712.794 184.383   9
   0  12  13 877.826 188.365   5
   0 -12  13 305.316 187.404  23
   0 -12 -13 623.354 176.348  21
   0 -12  13 895.748 199.850  26
   0  12  14 12722.3 524.503   5
   0  12  14 13893.0 557.112   9
   0 -12  14 14337.5 570.515  24
   0 -12 -14 13512.5 529.685  21
   0 -12  14 14181.2 560.979  23
   0  12  15 3468.29 262.055   5
   0  12  15 3112.30 265.669   9
   0 -12  15 3408.45 275.505  23
   0 -12 -15 3516.54 257.034  21
   0  12  16 6091.18 333.675   9
   0  12  16 5715.83 324.466  14
   0 -12 -16 5932.77 304.223  21
   0 -12  16 6615.35 338.562  23
   0  12  17 675.155 144.849  14
   0  12  17 440.156 140.216   9
   0  12  17 487.152 138.627  29
   0 -12  17 376.232 140.501  23
   0  12  18 75.5673 102.095  14
   0  12  18 116.804 98.2425  29
   0 -12  18 25.8625 105.746  23
   0  12  19 1592.43 131.679  14
   0 -13   0 71.3169 138.950  28
   0 -13   0-98.2177 175.064  27
   0 -13   0 182.825 173.424  19
   0 -13   0 20.1894 182.033  21
   0 -13   1 4342.29 341.670  27
   0 -13  -1 4671.75 324.232  28
   0 -13   1 4399.33 330.859  28
   0 -13   1 5595.09 378.486  19
   0 -13  -1 5205.43 373.137  21
   0 -13  -1 4713.71 358.781  19
   0 -13  -1 4445.69 339.400  27
   0 -13   1 4570.22 351.106  21
   0 -13   2 10061.4 514.282  27
   0 -13   2 11055.0 511.774  28
   0 -13  -2 11377.9 524.334  27
   0 -13  -2 11032.4 529.944  19
   0 -13  -2 11511.0 542.399  21
   0 -13   2 10800.5 526.232  21
   0 -13   3 796.491 191.898  28
   0 -13   3 830.904 212.253  21
   0 -13  -3 307.692 159.301  27
   0 -13  -3 781.913 209.988  19
   0 -13   3 656.794 196.583  27
   0 -13  -3 658.022 208.851  21
   0 -13   4 7458.06 432.342  28
   0 -13  -4 6973.89 412.140  27
   0 -13   4 6817.53 401.863  24
   0 -13  -4 7556.33 439.188  19
   0 -13   4 6587.39 401.525  23
   0 -13   4 8133.90 465.912  20
   0 -13   4 7464.47 439.554  21
   0 -13  -4 6883.11 433.149  21
   0 -13   5 1115.87 218.859  28
   0 -13  -5 979.576 205.403  27
   0 -13  -5 1003.06 216.880  19
   0 -13  -5 1020.66 214.775  21
   0 -13   5 1045.31 227.512  21
   0 -13   5 949.706 212.974  20
   0 -13   5 1277.15 217.425  23
   0 -13   5 1013.20 198.133  24
   0 -13   6 35146.9 1075.69  28
   0 -13  -6 35324.9 1049.33  27
   0 -13   6 35604.6 1051.85  24
   0 -13   6 33610.0 1029.70  23
   0 -13  -6 34415.6 1057.18  19
   0 -13  -6 34998.8 1065.46  21
   0 -13   6 34204.5 1066.27  21
   0 -13   6 36865.8 1103.74  20
   0 -13  -7 200.380 157.516  27
   0 -13   7 36.4470 174.403  23
   0 -13   7 55.1637 163.892  24
   0 -13  -7 133.279 169.702  21
   0 -13   7 79.0725 162.162  21
   0 -13  -7 228.350 177.406  19
   0 -13   7 204.116 176.494  20
   0 -13  -8 6222.00 385.918  21
   0 -13  -8 5720.33 365.291  27
   0 -13   8 5236.79 373.226  21
   0 -13   8 5506.99 369.358  24
   0 -13   9 6557.51 380.816  26
   0 -13  -9 6561.33 382.264  27
   0 -13 -10 9296.81 453.930  19
   0 -13  10 9946.38 479.725  23
   0 -13  10 9504.83 446.356  26
   0 -13 -10 9377.64 448.207  27
   0 -13  10 8910.86 464.918  20
   0 -13 -11 217.445 145.683  27
   0 -13  11 195.425 177.503  23
   0 -13 -11 499.879 166.531  21
   0 -13  11 432.797 167.821  26
   0 -13  11 253.174 159.131  24
   0 -13 -11 271.113 150.371  19
   0 -13  12 23406.0 757.680  24
   0 -13 -12 22468.8 727.004  19
   0 -13 -12 23017.3 733.651  21
   0 -13 -12 21408.9 709.881  27
   0 -13  12 24076.7 756.586  23
   0 -13  13 3968.14 285.807  24
   0 -13 -13 3028.82 239.480  27
   0 -13  13 3583.35 278.499  23
   0 -13 -13 3571.24 258.458  21
   0 -13 -14 119.060 123.966  21
   0 -13 -14 58.5757 113.822  27
   0 -13  14 141.375 154.182  23
   0 -13 -14 83.3432 119.618  19
   0  13  15 669.782 154.508  14
   0  13  15 599.105 143.651  29
   0 -13  15 530.012 154.975  23
   0 -13 -15 571.069 130.914  19
   0 -13 -15 623.783 127.330  21
   0  13  16 1411.31 162.605  14
   0  13  16 1263.93 150.638  29
   0 -13  16 1232.03 160.168  23
   0 -13 -16 1189.89 135.163  19
   0  13  17 93.5584 85.9847  14
   0 -13  17 248.097 97.5503  23
   0 -14   0 129.779 139.377  28
   0 -14   0 38.0897 162.588  21
   0 -14   0-128.319 167.167  27
   0 -14   1 6043.20 383.523  27
   0 -14  -1 6032.56 376.093  27
   0 -14   1 5956.92 366.757  28
   0 -14  -1 6597.41 402.828  21
   0 -14   1 6694.98 403.390  21
   0 -14   2 312.615 158.398  28
   0 -14  -2 225.988 174.625  21
   0 -14   2-171.107 177.245  21
   0 -14  -2 252.555 157.926  27
   0 -14   3 10982.9 508.365  28
   0 -14  -3 11984.7 533.218  21
   0 -14   3 10312.3 504.782  21
   0 -14  -3 11337.0 516.951  27
   0 -14   4 18.6967 162.657  21
   0 -14  -4-36.5977 173.310  21
   0 -14  -4 52.2315 159.660  27
   0 -14  -5 3907.91 308.745  19
   0 -14  -5 4098.45 303.367  27
   0 -14   5 4442.64 335.906  20
   0 -14   6 584.234 163.241  24
   0 -14  -6 305.498 157.643  19
   0 -14  -6 694.992 176.927  27
   0 -14   6 452.601 180.421  20
   0 -14   6 438.722 175.581  23
   0 -14  -7 4549.07 314.911  27
   0 -14  -7 4308.23 314.338  19
   0 -14  -7 5096.31 337.587  21
   0 -14   7 4762.99 313.432  24
   0 -14   7 4349.38 324.727  20
   0 -14   7 4933.87 339.418  21
   0 -14   7 4976.86 328.569  23
   0 -14  -8 27131.7 833.369  27
   0 -14   8 28931.3 852.503  23
   0 -14   8 28214.0 870.430  20
   0 -14  -8 27774.2 848.212  19
   0 -14   8 26839.7 855.130  21
   0 -14   8 27563.2 840.916  24
   0 -14  -8 27789.2 857.955  21
   0 -14  -9 1126.45 191.417  19
   0 -14   9 1646.20 215.096  23
   0 -14   9 1065.49 190.271  20
   0 -14  -9 1456.05 187.129  27
   0 -14   9 1062.56 189.343  24
   0 -14  -9 1673.72 211.091  21
   0 -14  10 14780.6 541.084  24
   0 -14 -10 14143.2 528.173  19
   0 -14 -10 14994.2 547.006  21
   0 -14  10 14809.5 543.816  23
   0 -14 -10 13939.8 520.407  27
   0 -14 -11 6387.99 329.920  19
   0 -14 -11 6729.16 328.809  27
   0 -14  11 6756.72 342.733  24
   0 -14 -11 6286.01 329.562  21
   0 -14  11 6271.00 339.282  23
   0 -14 -12 674.310 141.798  19
   0 -14 -12 948.932 156.973  21
   0 -14  12 814.564 170.095  23
   0  14  13 9802.15 376.336  29
   0 -14  13 9764.44 388.807  23
   0 -14 -13 9735.11 365.937  19
   0 -14 -13 10000.1 373.495  21
   0  14  14 6356.06 290.827  14
   0  14  14 6979.94 289.097  29
   0 -14 -14 6130.18 261.617  19
   0 -14  14 6735.68 296.536  23
   0 -14 -14 6342.01 270.981  21
   0  14  15 1444.46 138.067  14
   0 -14  15 1603.87 148.009  23
   0 -15   0-16.2730 146.720  21
   0 -15  -1 388.794 162.077  21
   0 -15   1 292.288 148.185  20
   0 -15  -1 200.555 137.600  27
   0 -15   1 308.757 162.582  21
   0 -15  -2 1488.92 203.899  27
   0 -15   2 1546.23 223.104  21
   0 -15   2 1509.96 213.672  20
   0 -15  -2 1360.73 207.833  21
   0 -15  -3 507.050 156.903  19
   0 -15   3 331.146 167.265  20
   0 -15  -3 644.893 170.951  21
   0 -15   3 382.353 167.574  21
   0 -15  -3 684.001 166.054  27
   0 -15  -4 10774.4 463.211  27
   0 -15   4 12415.9 501.926  21
   0 -15  -4 11835.2 490.935  21
   0 -15   4 10940.6 474.836  20
   0 -15  -4 11365.8 473.975  19
   0 -15  -5 20666.6 678.874  19
   0 -15  -5 22208.6 710.007  21
   0 -15   5 21100.7 694.760  20
   0 -15  -5 21304.0 684.307  27
   0 -15   5 21801.0 708.832  21
   0 -15  -6 5192.39 308.887  19
   0 -15  -6 5889.40 333.194  21
   0 -15  -6 5519.41 317.992  27
   0 -15   6 5657.74 327.810  20
   0 -15   6 6160.82 339.294  21
   0 -15  -7 8393.75 379.819  19
   0 -15   7 8939.21 398.397  21
   0 -15   7 9071.44 397.018  20
   0 -15  -7 9052.34 403.440  21
   0 -15  -7 8028.93 369.773  27
   0 -15  -8 2722.44 215.920  27
   0 -15  -8 2510.16 210.979  19
   0 -15  -8 2733.37 229.946  21
   0 -15  -9 401.816 122.808  19
   0 -15  -9 219.990 127.755  21
   0 -15 -10 11758.6 424.074  21
   0 -15 -10 11689.0 405.781  19
   0 -15 -11 8801.02 319.510  19
   0 -15 -11 8741.52 338.055  21
   0 -15 -12 12173.2 384.292  21
   0 -16   0 2478.32 212.467  20
   0 -16   0 3245.22 242.269  21
   0 -16  -1 1944.29 202.421  21
   0 -16   1 1353.80 175.201  20
   0 -16  -1 1420.69 176.017  20
   0 -16   1 1734.12 191.386  21
   0 -16   2 365.919 136.759  21
   0 -16  -2 393.301 133.318  20
   0 -16  -2 570.116 152.678  21
   0 -16   2 495.828 135.017  20
   0 -16  -3 47.2965 122.042  21
   0 -16   3 47.5267 123.707  21
   0 -16  -3 54.5606 108.093  20
   0 -16   3 109.355 105.184  20
   0 -16   4 1234.36 170.256  21
   0 -16   4 883.463 139.811  20
   0 -16  -4 1185.56 168.745  21
   0 -16  -5 5134.66 271.679  21
   0 -16   5 4597.34 260.823  21
   0 -16  -6 10.1840 107.838  21
   0 -16  -7 749.423 131.084  21
   0 -16  -8 873.187 123.968  21
   0 -16  -9 383.661 94.6902  21
   0 -17   0-15.3867 90.1656  21
   0 -17   1 9323.37 329.014  21
   0 -17  -1 9554.32 329.584  21
   0 -17   2 6087.22 253.107  21
   0 -17  -2 6696.05 264.504  21
   0 -17   3 11958.0 369.915  21
   0 -17  -3 12286.1 378.738  21
   0 -17  -4 207.291 86.8124  21
   0 -17  -5 7690.04 265.541  21
  -1   0  26 9.96830 99.6729  18
  -1   0  25 2563.12 210.392  31
   1   0 -25 2062.18 176.818   2
  -1   0  24 143.505 127.152  31
   1   0 -24 62.4904 130.133   2
  -1   0  23 1510.20 216.905  14
  -1   0  23 1884.34 234.002  31
   1   0 -23 1497.16 213.287   2
  -1   0  22-18.5172 157.067  31
  -1   0  21 3285.21 309.741  14
  -1   0  21 4109.70 332.563  31
   1   0 -21 3449.93 324.100   2
   1   0 -20 79.7933 128.140  11
  -1   0  20-102.049 187.164  14
  -1   0  20-20.3603 161.096  31
   1   0 -20 103.518 184.510   2
   1   0 -19 403.498 152.296  11
  -1   0  19 408.151 194.467  14
   1   0 -19 522.109 205.054   2
  -1   0  18 59.4050 161.290  14
   1   0 -18 15.7603 130.169  11
   1   0 -18 203.557 219.994   2
  -1   0  17 9002.39 475.591  14
   1   0 -17 9577.15 434.695  11
   1   0 -16 239.184 147.118  11
  -1   0  16-70.1306 163.446  14
  -1   0  15 118340. 2628.94  15
   1   0 -15 122334. 2626.18  11
  -1   0  15 118923. 2690.02  14
  -1   0  15 119904. 2609.57   5
  -1   0  14-58.5586 140.095  14
  -1   0  13 301198. 6100.47  15
  -1   0  13 301735. 6073.53   5
  -1   0  12 62.2246 107.972  15
  -1   0  12 106.227 132.073  14
  -1   0  12-27.6456 99.1944   5
  -1   0  12 31.7117 105.697   6
  -1   0  11 2977.01 219.379  14
  -1   0  11 2999.54 205.154  15
  -1   0  11 2967.74 184.596   5
  -1   0  11 2957.05 192.684   8
  -1   0  11 2880.04 202.696   6
  -1   0  10 102.204 127.979  14
  -1   0  10 92.8757 112.220  15
  -1   0  10 134.420 91.0451   8
  -1   0  10 106.732 104.102   6
  -1   0  10 72.8471 92.3718   5
  -1   0   9 826850. 16559.9  14
  -1   0   9 847557. 16547.2  15
  -1   0   9 858292. 16540.3   6
  -1   0   9 843432. 16521.2   8
  -1   0   9 856575. 16521.7   5
  -1   0   8 26.6425 105.603  15
  -1   0   8 42.3629 108.132  14
  -1   0   8 78.6593 86.2224   5
  -1   0   8 73.2716 78.5829   8
  -1   0   8 37.3015 90.1489   6
  -1   0   7 72.6419 104.682  14
  -1   0   7 58.4648 99.8313  15
  -1   0   7 117.834 94.4865   6
  -1   0   7 53.5550 86.4028   5
  -1   0   7 28.9821 77.2983   8
  -1   0   6 75.8605 91.9831  15
  -1   0   6-10.2308 100.614  14
  -1   0   6 15.3680 63.7278  32
  -1   0   6 81.8785 78.3560   8
  -1   0   6 18.2756 82.5110   6
  -1   0   6 91.9440 81.5052   5
  -1   0   5 142150. 2911.03  14
  -1   0   5 143768. 2911.58  15
  -1   0   5 144323. 2874.64  32
  -1   0   5 149218. 2903.79   6
  -1   0   5 147241. 2895.48   5
  -1   0   5 145074. 2890.10   8
   1   0  -4 96.1583 62.7664  11
  -1   0   4 139.482 79.7141  14
  -1   0   4 118.554 60.1753  32
  -1   0   4 178.341 65.5044   5
  -1   0   3 409964. 7974.99  14
  -1   0   3 407401. 7969.18  32
  -1   0   3 411602. 7972.43   5
  -1   0   2 149.912 57.7468  32
  -1   0   1 341148. 6632.51  30
  -1   0   0 31.3893 43.2889  16
   1   0   0 6.31353 34.2226  29
  -1   0   0 51.0323 37.6133  30
   1   0   1 166219. 3257.02  29
  -1   0  -2 75.3538 58.8556   3
   1   0   2 213.804 58.1032  29
  -1   0  -3 480288. 9324.93   4
   1   0   3 477617. 9318.21   7
   1   0   4 184.774 76.1795   7
  -1   0  -4 106.814 77.6289   4
   1   0   4 86.5139 54.2221  25
   1   0   5 195339. 3867.23   7
   1   0   5 195908. 3847.46  24
   1   0   5 194044. 3835.61  25
   1   0   6 4.80464 81.3756   7
   1   0   6 40.6600 57.5859  15
   1   0   6-16.8791 64.2778  25
   1   0   6 9.78294 52.8112  22
   1   0   6-4.10775 79.5136  24
   1   0   7 4963.82 209.016   7
   1   0   7 5046.05 171.139  15
   1   0   7 5006.33 184.689  26
   1   0   7 5125.96 185.289  25
   1   0   7 5053.39 202.361  24
   1   0   7 4879.76 155.898  22
   1   0   8 58.2502 100.115   7
   1   0   8 128.525 69.9030  15
   1   0   8 68.8322 108.733  14
   1   0   8 68.1890 51.6113  22
   1   0   8 84.0406 96.0647  24
   1   0   8 95.7240 74.6186  26
   1   0   9 83844.1 1730.55  15
   1   0   9 83867.2 1814.77  14
   1   0   9 83136.0 1801.91   8
   1   0   9 84226.9 1791.18  29
   1   0   9 83627.1 1752.02  26
   1   0  10 37.4103 64.7336  15
   1   0  10 64.7619 112.414  14
   1   0  10 33.8201 93.9022   8
   1   0  10 125.902 100.031   6
   1   0  10-57.1645 87.9053  29
   1   0  10 38.3610 86.9656  26
   1   0  11 22008.5 639.707  14
   1   0  11 21961.9 623.120   6
   1   0  11 21774.5 618.621   8
   1   0  11 21664.7 614.380  29
   1   0  11 20968.8 571.017  26
   1   0  12-95.2470 123.417  14
   1   0  12-30.9165 102.077  29
   1   0  12-10.6301 102.754   8
   1   0  12 127.855 115.607   6
   1   0  13 142.738 97.5843   5
   1   0  13 47.1910 114.628   8
   1   0  14 176.974 143.272  14
   1   0  14 50.0346 106.791  29
   1   0  14-39.6955 113.687   6
   1   0  15 195879. 4220.18  14
   1   0  15 199167. 4176.50   8
   1   0  15 199427. 4179.19   6
   1   0  16 34.9187 136.075  14
   1   0  16 138.268 135.305   8
   1   0  16 78.0472 137.474   6
   1   0  17 44856.1 1273.16  14
   1   0  17 47875.2 1256.36   6
   1   0  17 46248.1 1242.76   8
   1   0  18 19.1350 146.814  14
   1   0  18 58.3555 155.054  31
   1   0  19 44623.9 1246.34  14
  -1   0 -19 42975.5 1190.23  11
   1   0  19 42787.9 1240.13  31
   1   0  20 75.0421 154.951  14
  -1   0 -20 197.479 148.385  11
   1   0  20-38.3688 150.664  31
  -1   0 -20 160.672 217.398   2
  -1   0 -21 73352.0 1759.04  11
   1   0  21 71740.0 1804.58  31
  -1   0 -21 74005.7 1891.05   2
  -1   0 -22 41.0176 118.214  11
   1   0  22-46.6290 128.372  14
   1   0  22-147.247 150.036  31
   1   0  23 7479.82 377.885  31
  -1   0 -23 8463.84 428.075   2
  -1   0 -24-40.3573 138.843   2
  -1   0 -25 1420.00 163.749   2
  -1   0 -26-38.2374 83.1101   2
  -1   1  26 335.804 110.380  18
  -1  -1  26 561.550 126.287  18
  -1   1  25 104.498 115.019  31
  -1  -1  25 124.667 111.196  31
   1  -1 -25 103.350 109.750   2
   1   1 -25 25.8421 98.5359   2
  -1   1  24 265.724 139.900  14
  -1  -1  24 295.927 138.974  31
  -1   1  24 271.352 136.726  31
   1  -1 -24 288.998 133.114   2
   1   1 -24 24.2278 118.333   2
  -1   1  23 45580.1 1215.31  14
  -1  -1  23 44072.8 1209.79  31
  -1   1  23 45914.2 1226.75  31
   1  -1 -23 43875.5 1188.55   2
   1   1 -23 44146.1 1183.57   2
  -1  -1  22 91.8471 168.475  31
  -1   1  22 185.139 163.065  31
   1  -1 -21 19490.5 678.568  11
  -1   1  21 18975.0 727.381  14
  -1  -1  21 18411.0 712.288  14
  -1  -1  21 20301.2 738.933  31
  -1   1  21 19117.7 721.143  31
   1   1 -21 18596.4 720.344   2
   1  -1 -21 20177.4 737.507   2
   1  -1 -20 3825.16 299.207  11
  -1  -1  20 3754.99 313.710  14
  -1   1  20 3622.87 335.816  14
  -1  -1  20 3912.65 336.749  31
   1  -1 -20 4544.15 357.692   2
   1   1 -20 4325.77 358.336   2
  -1   1  19 8149.62 464.749  14
  -1  -1  19 8616.47 468.061  14
   1  -1 -19 8298.39 421.914  11
   1  -1 -19 8376.14 475.808   2
  -1  -1  18 23455.3 821.301  14
   1  -1 -18 24128.4 773.887  11
  -1   1  18 22160.4 807.641  14
  -1  -1  18 24055.3 819.550  31
   1  -1 -18 21511.8 818.941   2
  -1   1  18 22092.7 741.755   5
  -1  -1  17 20619.8 738.165  14
   1  -1 -17 19529.3 678.290  11
   1   1 -17 19328.3 643.433  11
  -1   1  17 19981.9 732.993  14
  -1  -1  17 19829.4 726.364  31
   1  -1 -17 19802.1 747.983   2
  -1   1  17 19207.0 665.172   5
  -1   1  16 32935.8 939.263   9
   1  -1 -16 34018.9 1030.72   2
  -1   1  16 33156.2 951.081   5
   1  -1 -16 34282.3 970.524  11
  -1  -1  16 34200.5 1015.03  14
  -1   1  16 35234.8 1026.00  14
   1   1 -16 33145.3 924.042  11
  -1   1  15 9729.80 413.945   5
  -1   1  15 8995.65 406.659  15
  -1   1  15 9096.76 442.487  14
   1  -1 -15 9313.79 413.730  11
  -1  -1  15 9336.85 443.637  14
  -1  -1  14 1223.38 197.554  14
   1   1 -14 1332.66 164.912  11
  -1   1  14 1442.67 203.417  14
  -1  -1  13 44036.4 1065.77   5
  -1   1  13 44222.9 1106.46   5
   1  -1 -13 43733.2 1107.92  11
  -1   1  13 45509.3 1120.48  15
   1   1 -13 44540.8 1078.08  11
  -1  -1  13 43738.7 1109.11  15
  -1  -1  12 46716.0 1081.57   5
  -1   1  12 45443.3 1114.62   5
  -1   1  12 47244.5 1145.94   6
  -1  -1  12 45460.0 1157.29  14
  -1   1  12 45935.3 1155.43  14
  -1  -1  12 44350.2 1117.45  15
  -1   1  12 46536.5 1132.74  15
  -1   1  11 5689.42 267.585   8
  -1   1  11 5572.70 273.682   6
  -1   1  11 5061.78 252.443   5
  -1  -1  11 4749.37 223.828   5
  -1  -1  11 5005.70 274.614  14
  -1   1  11 5080.57 266.792  15
  -1  -1  11 4923.13 254.642  15
  -1   1  11 5389.38 279.686  14
  -1   1  10 15239.2 458.033   8
  -1   1  10 14323.4 462.615   6
  -1   1  10 15050.4 453.240   5
  -1  -1  10 14000.2 418.801   5
  -1  -1  10 14734.5 464.640  15
  -1   1  10 14530.4 461.242  15
  -1   1  10 14615.3 475.313  14
  -1  -1  10 14413.8 475.607  14
  -1  -1  10 14893.0 459.257  26
  -1   1   9 15001.6 449.829   8
  -1  -1   9 14699.1 419.902   8
  -1  -1   9 15982.1 427.716   5
  -1   1   9 15566.2 465.453   6
  -1   1   9 15845.5 455.023   5
  -1   1   9 14813.8 463.396  15
  -1  -1   9 15852.0 479.612  14
  -1  -1   9 15194.6 462.215  15
  -1  -1   9 16127.4 462.162  26
  -1  -1   8 23191.8 611.565  14
  -1  -1   8 22576.0 602.332  15
  -1  -1   8 23528.5 564.569   8
  -1  -1   8 23651.8 565.388   5
  -1   1   8 22859.4 590.874   8
  -1   1   8 23408.0 600.354   6
  -1   1   8 23819.9 597.313   5
  -1  -1   8 23164.9 534.691  28
  -1  -1   8 22744.0 617.492  24
  -1  -1   8 23096.5 597.380  26
  -1  -1   7 1789.46 143.041  15
  -1  -1   7 1788.08 150.401  14
  -1   1   7 1567.20 131.475   6
  -1   1   7 1530.19 127.871   8
  -1   1   7 1838.19 139.310   5
  -1  -1   7 1645.33 117.213   5
  -1  -1   7 1802.70 118.725   8
  -1  -1   7 1742.73 99.3906  28
  -1  -1   7 1633.40 142.733  26
  -1  -1   7 1525.29 154.724  24
  -1  -1   6 26686.0 628.447  14
  -1  -1   6 25218.4 619.817  15
  -1   1   6 26419.8 612.547   5
  -1   1   6 26206.0 612.673   8
  -1  -1   6 25432.4 585.449   5
  -1   1   6 25751.0 614.356   6
  -1   1   6 25811.5 557.624  32
  -1  -1   6 26065.6 568.349  28
  -1  -1   6 24975.7 625.710  24
  -1  -1   6 25804.4 618.042  26
  -1  -1   6 24949.3 621.810  20
  -1  -1   5 345762. 6713.66  15
  -1  -1   5 341392. 6714.31  14
  -1  -1   5 348376. 6682.47   5
  -1   1   5 347299. 6705.45   5
  -1   1   5 341360. 6707.14   6
  -1   1   5 338226. 6703.62   8
  -1   1   5 343367. 6662.95  32
  -1  -1   5 329902. 6717.83  24
  -1  -1   5 343651. 6716.21  20
  -1  -1   5 335206. 6711.54  26
  -1  -1   4 424330. 8432.61  14
   1  -1  -4 429023. 8420.44  11
  -1  -1   4 434167. 8434.69  15
  -1   1   4 432103. 8427.83   6
  -1   1   4 427563. 8427.84   5
  -1  -1   4 436416. 8407.22   5
  -1   1   4 428646. 8401.79  32
  -1  -1   4 436949. 8419.30  32
  -1  -1   4 437940. 8437.42  24
  -1  -1   4 434686. 8432.37  20
  -1  -1   4 428465. 8430.65  26
  -1  -1   4 432259. 8439.33  21
  -1  -1   3 24223.1 556.829  14
   1  -1  -3 24274.3 547.944  11
  -1  -1   3 25277.0 559.283  15
  -1   1   3 24338.3 553.485   6
  -1   1   3 24230.7 552.607   5
  -1  -1   3 25225.6 552.615  32
  -1  -1   3 25152.2 558.177  24
  -1  -1   3 25731.7 558.025  26
  -1  -1   3 25701.9 555.535  20
  -1  -1   3 25983.2 561.721  21
  -1  -1   2 28118.8 603.860  15
  -1  -1   2 27491.8 598.630  14
  -1   1   2 28350.7 600.438   5
  -1  -1   2 27821.4 601.299  32
  -1  -1   2 28188.9 594.321  31
  -1  -1   2 28083.0 602.733  26
  -1  -1   1 289.919 59.4136  16
  -1  -1   1 303.875 44.2114  30
  -1  -1   1 324.927 56.9507  32
  -1  -1   1 358.771 44.4083  31
  -1   1   1 292.038 56.4455  30
  -1  -1   1 372.599 37.8942  27
  -1  -1   0 297.690 52.7049  32
  -1  -1   0 318.985 38.2731  30
  -1   1  -1 301933. 5852.05  16
   1  -1   1 297977. 5848.52  34
   1  -1   1 298234. 5836.43  31
  -1   1  -1 294959. 5838.49  31
  -1  -1  -1 309158. 5854.56  32
  -1  -1  -1 301844. 5841.72  33
   1  -1   1 306111. 5851.80  27
   1  -1   2 533141. 10409.0  13
   1  -1   2 542276. 10396.7  34
   1  -1   2 535980. 10400.8  31
  -1  -1  -2 535340. 10399.1  32
   1  -1   2 537354. 10415.2  27
   1  -1   2 531394. 10423.9  29
   1  -1   3 426817. 8292.95  13
   1  -1   3 437150. 8296.21  14
  -1   1  -3 427462. 8315.30  10
  -1   1  -3 430242. 8309.42   3
   1   1   3 417861. 8319.79   7
   1  -1   3 428154. 8313.43  29
   1  -1   3 429399. 8310.95  20
   1   1   3 422268. 8259.00  25
   1  -1   4 12183.3 306.116  14
   1  -1   4 11891.2 303.483   7
  -1   1  -4 11680.1 306.283   3
  -1   1  -4 11675.7 311.027   4
   1   1   4 11636.1 322.381   7
   1  -1   4 11588.8 309.508  29
   1   1   4 12010.2 263.028  25
   1  -1   4 12106.1 309.217  25
   1  -1   5 57201.3 1184.67  14
   1  -1   5 55458.7 1172.56   7
  -1   1  -5 57324.5 1185.39   4
   1   1   5 54674.3 1194.49   7
   1  -1   5 56005.3 1182.18  29
   1  -1   5 56493.9 1178.87  25
   1  -1   6 82.8584 88.4041  14
   1  -1   6 124.785 74.5333   7
   1   1   6 48.0879 90.2100   7
   1  -1   6 27.5975 78.7970  29
   1   1   6 124.208 55.8377  26
   1  -1   6 21.4776 81.1655  25
   1  -1   6 56.0144 86.6857  24
   1  -1   6 17.9585 68.5772  22
   1  -1   7 43913.1 965.807  14
   1  -1   7 43037.6 944.321   7
   1   1   7 43303.4 970.684   7
   1  -1   7 42630.5 951.873  29
   1  -1   7 41712.8 916.075  22
   1  -1   7 42384.4 941.334  25
   1  -1   7 43226.0 955.688  24
   1   1   7 41685.9 898.338  26
   1  -1   8 117114. 2390.54  14
   1   1   8 120129. 2334.60  15
   1  -1   8 113019. 2363.83   7
   1   1   8 116506. 2393.82   7
   1   1   8 116669. 2393.44   8
   1  -1   8 114782. 2367.53  29
   1  -1   8 114550. 2325.73  22
   1   1   8 109990. 2311.37  26
   1  -1   8 115717. 2379.73  24
   1  -1   8 113721. 2356.87  25
   1  -1   9 10596.9 362.087  14
   1   1   9 9585.34 301.004  15
   1  -1   9 10447.5 335.097   6
   1   1   9 10383.4 360.579   8
   1  -1   9 10248.2 339.153  29
   1  -1   9 9714.61 326.680  26
   1  -1   9 9811.14 343.857  24
   1  -1   9 10054.4 295.571  22
   1   1   9 10297.6 293.707  26
   1  -1  10 7524.93 314.553  14
   1   1  10 7796.87 263.036  15
   1   1  10 7363.71 311.044   8
   1   1  10 7476.19 311.480   6
   1  -1  10 7441.07 297.085   8
   1  -1  10 7516.20 293.178   6
   1  -1  10 8007.52 296.185  29
   1  -1  10 7755.48 312.270  24
   1  -1  10 7492.90 287.593  26
   1   1  11 36405.0 946.813  14
   1  -1  11 36227.9 934.296  14
   1   1  11 36328.3 935.894   8
   1  -1  11 37855.0 913.375   6
   1   1  11 36823.7 936.803   6
   1  -1  11 36346.5 868.995   5
   1  -1  11 36909.1 909.708   8
   1  -1  11 35539.5 899.994  29
   1  -1  11 36667.3 896.068  26
   1  -1  11 37585.8 932.792  24
   1   1  12 7842.46 351.131  14
   1  -1  12 7430.35 337.815  14
   1  -1  12 6825.56 301.226   8
   1  -1  12 7116.44 310.729   6
   1   1  12 7531.42 339.069   8
   1  -1  12 7112.98 303.968  29
   1  -1  12 6801.32 298.169  26
   1   1  13 20324.9 622.231  29
   1  -1  13 18787.3 595.753   8
   1   1  13 19686.3 630.516   6
   1   1  14 3575.45 280.285  14
   1  -1  14 3078.07 251.882  14
   1   1  14 3724.04 258.870  29
   1  -1  14 3535.33 242.571   6
   1   1  14 3591.68 254.730   8
   1   1  14 3496.48 240.350   5
   1   1  14 3572.33 258.239   6
   1   1  15 8079.17 422.314  14
   1  -1  15 8806.45 422.085  14
   1   1  15 7954.15 388.640  29
   1   1  15 8326.91 409.274   8
   1   1  15 8508.86 414.142   6
   1  -1  15 8724.00 387.796   8
   1  -1  15 8784.10 389.554   6
   1   1  15 9011.77 399.942   5
   1  -1  16 654.019 175.478  14
   1   1  16 319.834 174.514  14
   1  -1  16 541.300 175.607  31
   1   1  16 414.358 153.676  29
   1   1  16 413.495 160.893   6
   1   1  16 424.617 150.825   8
   1  -1  16 322.917 147.685   6
   1   1  16 521.456 153.606   5
   1  -1  16 358.895 134.799   8
   1  -1  17 26800.9 883.394  14
   1   1  17 28739.7 915.124  14
   1  -1  17 28956.3 910.786  31
   1   1  17 29398.9 897.669   6
   1  -1  17 27750.5 845.125   8
   1   1  17 27193.9 877.428   8
   1   1  18 48060.9 1329.70  14
   1  -1  18 47483.8 1310.14  14
   1  -1  18 47630.8 1320.43  31
   1   1  18 47127.5 1300.63   6
  -1  -1 -18 46459.8 1386.03   2
  -1  -1 -19 53833.5 1426.79  11
   1   1  19 55252.5 1469.92  14
  -1   1 -19 55109.2 1393.89  11
   1  -1  19 53646.9 1442.64  14
   1  -1  19 51462.4 1438.99  31
  -1  -1 -19 56275.3 1558.23   2
   1   1  20 30431.5 950.657  14
   1  -1  20 29372.8 928.690  14
  -1  -1 -20 29509.4 912.923  11
   1   1  20 28421.2 932.781  31
   1  -1  20 28703.1 928.934  31
  -1  -1 -20 30815.2 1023.73   2
  -1  -1 -21 10769.8 489.894  11
   1   1  21 11600.5 526.686  31
   1  -1  21 12435.1 534.035  31
  -1  -1 -21 12304.2 585.869   2
  -1   1 -21 11163.6 566.310   2
  -1  -1 -22 643.015 156.457  11
   1   1  22 523.564 159.059  14
   1   1  22 493.751 157.112  31
   1  -1  22 773.183 182.614  31
  -1  -1 -23 6509.25 321.004  11
   1  -1  23 6184.93 335.441  31
   1   1  23 6112.38 337.986  31
  -1   1 -23 6305.25 382.675   2
  -1  -1 -23 6390.12 376.676   2
  -1  -1 -24 3165.49 205.409  11
  -1  -1 -24 3419.13 265.823   2
  -1   1 -24 3104.68 250.815   2
  -1  -1 -25 16534.3 514.870   2
  -1   1 -25 16059.7 511.177   2
  -1   1 -26 4010.87 182.890   2
  -1   2  26 3610.32 201.574  18
  -1  -2  26 3699.00 222.871  18
  -1  -2  25 16330.0 553.448  18
   1  -2 -25 15100.8 461.418  12
  -1   2  24 41.3276 128.431  14
   1  -2 -24 100.231 102.710  12
  -1  -2  24 95.0180 136.371  31
  -1   2  24 55.8779 132.319  31
   1  -2 -24 86.3694 129.572   2
   1   2 -24 180.588 121.994   2
  -1   2  23 669.804 183.763  14
  -1   2  23 458.738 159.482  31
  -1  -2  23 608.801 176.866  31
   1   2 -23 404.850 153.441   2
   1  -2 -23 559.020 173.716   2
  -1   2  22 44322.7 1245.31  31
  -1  -2  22 45257.1 1248.98  31
  -1   2  21 2153.47 262.726  14
   1  -2 -21 1576.35 220.222  11
  -1  -2  21 1440.15 224.126  31
   1   2 -21 1743.88 249.927   2
   1  -2 -21 1577.29 241.723   2
  -1  -2  20 1417.30 229.376  14
  -1   2  20 1365.36 229.878  14
   1  -2 -20 1699.63 231.294  11
  -1  -2  20 1612.39 249.697  31
   1  -2 -20 1503.53 254.736   2
   1  -2 -19 14357.4 588.653  11
  -1  -2  19 14666.4 617.997  14
  -1   2  19 14457.4 623.964  14
  -1   2  19 13617.5 570.608   5
   1  -2 -19 14301.7 623.685   2
  -1  -2  18 25457.9 863.716  14
   1  -2 -18 26696.5 844.661  11
  -1   2  18 24574.3 866.383  14
  -1  -2  18 25446.7 860.137  31
   1  -2 -18 25504.6 882.586   2
  -1   2  18 24429.0 814.659   5
  -1   2  18 24792.3 807.460   9
   1  -2 -17 11355.9 500.674  11
  -1  -2  17 11308.5 530.449  14
  -1   2  17 11862.6 547.219  14
  -1  -2  17 11194.4 520.646  31
  -1   2  17 11294.1 491.844   9
  -1   2  17 11454.7 500.645   5
   1  -2 -17 10241.7 526.960   2
   1  -2 -16 50530.9 1303.80  11
  -1  -2  16 49453.4 1335.80  14
  -1   2  16 49197.8 1341.12  14
  -1  -2  16 48646.3 1326.63  31
  -1   2  16 49133.4 1286.58   9
  -1   2  16 49676.9 1300.03   5
   1  -2 -16 49335.9 1357.38   2
   1  -2 -15 1055.85 179.266  11
  -1   2  15 1372.66 188.623  15
  -1  -2  15 1211.25 193.361  14
  -1   2  15 1192.83 198.386  14
  -1  -2  15 1414.52 215.138  31
  -1   2  15 1353.00 193.310   5
   1  -2 -15 1229.33 227.150   2
   1  -2 -14 227.970 138.403  11
  -1   2  14 45.9748 140.535  14
  -1  -2  14 75.0748 136.154  14
  -1  -2  14 44.5569 153.289  31
  -1   2  14-88.1894 124.674   6
  -1   2  14-135.341 131.478   5
   1  -2 -14 128.880 166.269   2
  -1   2  13 23261.4 739.727  14
  -1   2  13 23648.9 714.199  15
  -1  -2  13 23522.9 739.944  14
   1   2 -13 24908.8 662.783  11
   1  -2 -13 23431.1 757.222   2
  -1   2  13 24442.1 735.845   6
  -1  -2  13 25873.3 756.410  31
  -1   2  12 57648.0 1358.67   5
   1  -2 -12 56129.1 1395.00   2
   1  -2 -12 56458.5 1352.41  11
  -1   2  12 56037.4 1353.23  15
   1   2 -12 57738.1 1288.23  11
  -1  -2  12 57772.2 1358.60  26
  -1   2  11 48686.2 1158.91   5
  -1   2  11 48537.7 1166.42   6
   1  -2 -11 47078.7 1185.78   2
  -1  -2  11 47721.6 1176.26  14
  -1  -2  11 47439.3 1147.99  15
  -1  -2  11 48012.9 1156.88  26
  -1  -2  10 78983.9 1718.29  15
  -1  -2  10 78613.3 1740.61  14
  -1   2  10 80337.8 1731.63   6
  -1   2  10 78868.8 1723.72   8
  -1  -2  10 75110.4 1641.49   5
  -1   2  10 79330.0 1721.90   5
  -1  -2  10 76463.2 1646.86  28
  -1  -2  10 77777.9 1722.63  26
  -1  -2  10 79552.4 1749.21  24
  -1  -2   9 191274. 3895.44  14
  -1  -2   9 189079. 3877.11  15
  -1   2   9 196264. 3889.56   6
  -1  -2   9 191230. 3806.13   5
  -1   2   9 195069. 3881.97   5
  -1  -2   9 184459. 3773.49   9
  -1   2   9 194932. 3886.66   8
  -1  -2   9 186849. 3812.58  28
  -1  -2   9 194620. 3883.57  26
  -1  -2   9 193359. 3904.00  24
  -1  -2   8 65014.5 1453.12  15
  -1  -2   8 67264.4 1468.52  14
  -1   2   8 66741.3 1457.59   6
  -1   2   8 67606.4 1455.99   8
  -1  -2   8 67431.5 1390.42   5
  -1  -2   8 66402.7 1360.97   9
   1  -2  -8 66692.6 1475.41   2
  -1   2   8 68274.4 1455.49   5
  -1  -2   8 62985.3 1334.41  29
  -1  -2   8 68126.9 1404.73  28
  -1  -2   8 67646.5 1477.53  20
  -1  -2   8 69061.5 1458.40  26
  -1  -2   8 67859.0 1471.18  24
  -1  -2   7 382.118 113.898  15
  -1  -2   7 338.450 111.339  14
  -1   2   7 454.537 107.406   6
  -1   2   7 342.105 107.864   5
  -1   2   7 358.785 102.860   8
   1  -2  -7 447.366 124.581   2
  -1  -2   7 421.432 86.2222  28
  -1   2   7 446.821 53.1414  32
  -1  -2   7 407.676 43.8727  29
  -1  -2   7 433.803 118.947  20
  -1  -2   7 554.083 118.612  26
  -1  -2   7 509.886 119.838  24
  -1  -2   6 1184.03 130.998  15
  -1  -2   6 1183.68 131.650  14
   1  -2  -6 1237.69 144.859   2
  -1   2   6 1378.76 129.090   5
  -1   2   6 1141.76 123.101   6
  -1   2   6 1080.71 123.058   8
  -1   2   6 1233.84 78.1321  32
  -1  -2   6 1164.68 127.630  31
  -1  -2   6 1150.26 104.336  28
  -1  -2   6 1288.12 143.582  20
  -1  -2   6 1230.43 132.352  21
  -1  -2   6 1299.87 133.793  24
  -1  -2   6 1110.69 133.214  26
  -1  -2   5 55494.9 1167.11  15
   1  -2  -5 53710.5 1155.31  11
  -1  -2   5 54331.5 1171.18  14
  -1   2   5 54138.2 1163.40   5
   1  -2  -5 54720.4 1176.06   2
  -1   2   5 54624.2 1161.51   6
  -1  -2   5 52790.8 1163.97  31
  -1  -2   5 54469.7 1136.63  28
  -1  -2   5 54468.8 1173.99  21
  -1  -2   5 53524.1 1161.29  26
  -1  -2   5 53987.4 1176.29  20
  -1  -2   5 53941.9 1169.03  24
  -1  -2   4 40425.1 881.852  14
   1  -2  -4 38742.4 863.290  11
  -1   2   4 38200.1 864.042   6
  -1   2   4 38965.6 870.067   5
   1  -2  -4 39943.0 879.322   2
  -1  -2   4 41213.3 877.663  31
  -1  -2   4 40599.1 855.485  28
  -1  -2   4 41791.9 882.562  21
  -1  -2   4 39154.5 876.852  24
  -1  -2   4 40943.5 874.076  26
  -1  -2   3 882513. 17037.2  14
   1  -2  -3 876352. 17025.7  11
  -1   2   3 894826. 17031.1   5
   1  -2  -3 897527. 17037.8   2
  -1   2   3 884891. 17025.0   6
  -1  -2   3 885283. 17033.5  31
  -1  -2   3 842079. 17019.1  28
  -1  -2   3 868631. 17029.4  26
  -1  -2   3 889210. 17031.3  24
  -1  -2   3 875794. 17035.0  21
  -1  -2   3 860808. 17033.9  19
   1  -2  -2 96493.1 1918.40  11
  -1  -2   2 96481.3 1906.76  16
  -1   2   2 93001.2 1912.76   6
  -1   2   2 95844.7 1927.21   9
  -1   2   2 96556.8 1920.00   5
  -1  -2   2 95885.7 1921.58  31
  -1  -2   2 94846.5 1909.49  27
  -1  -2   2 96633.0 1919.18  26
  -1  -2   2 93748.0 1922.32  21
  -1  -2   2 97069.6 1924.24  19
  -1   2   1 54746.0 1105.62   5
  -1  -2   1 52530.2 1115.03  32
  -1   2   1 52608.9 1102.67  30
   1  -2  -1 53334.6 1115.08  34
  -1  -2   1 55621.8 1104.37  26
  -1  -2   1 55651.4 1099.40  27
  -1  -2   0 38725.7 840.659  17
   1  -2   0 38619.0 828.160  34
  -1  -2   0 40350.1 824.436  32
  -1  -2   0 38987.6 822.681  33
  -1   2   0 39418.4 814.721  30
  -1  -2   0 40171.9 833.768  23
  -1  -2  -1 32634.9 711.809  17
   1  -2   1 32569.7 697.496  13
  -1   2  -1 33018.7 665.246  16
   1  -2   1 32464.9 688.977   1
   1  -2   1 32325.5 692.547  34
   1  -2   1 32235.2 697.564  28
  -1  -2  -1 32328.5 684.422  33
  -1  -2  -1 32489.4 676.927  32
   1  -2   1 33264.6 678.578  33
  -1   2  -1 32192.7 678.919  30
   1   2   1 31162.5 651.326  25
  -1  -2  -1 32077.4 699.602  23
   1  -2   1 32825.9 683.883  19
   1  -2   2 398195. 7789.18  13
  -1  -2  -2 391776. 7806.57  17
  -1  -2  -2 390975. 7793.52   2
   1   2   2 407038. 7787.84   7
  -1  -2  -2 394387. 7752.74  32
   1  -2   2 406781. 7794.87  28
   1  -2   2 402977. 7771.84  31
   1  -2   2 399358. 7778.07  34
   1  -2   2 403680. 7792.00  27
   1  -2   3 18228.6 399.141  16
   1  -2   3 17883.8 435.181  13
   1   2   3 17926.2 441.357   7
  -1  -2  -3 17804.1 386.450  32
   1  -2   3 18993.4 448.278  28
   1  -2   3 18620.9 429.274  31
   1  -2   3 18707.1 446.958  27
   1  -2   3 17674.3 442.676  20
  -1   2  -4 173997. 3394.07  10
   1  -2   4 172962. 3389.53  14
  -1   2  -4 173910. 3389.69   3
   1   2   4 170036. 3412.67   7
  -1   2  -4 170184. 3385.75   4
   1  -2   4 167439. 3410.40  28
   1  -2   4 170446. 3396.27  31
   1  -2   4 170088. 3391.65  21
   1  -2   4 168324. 3405.17  25
   1  -2   4 171684. 3413.94  20
   1  -2   5 40496.7 873.083  14
   1  -2   5 39906.8 845.341   7
  -1   2  -5 38990.3 859.294   3
   1   2   5 41221.9 894.921   7
  -1   2  -5 39974.6 861.244   4
   1  -2   5 39588.4 876.105  31
  -1  -2  -5 39713.3 810.449  34
   1  -2   5 38532.2 893.945  20
   1  -2   5 39655.5 876.471  21
   1  -2   5 40268.9 883.617  25
   1  -2   6 17769.2 454.595  14
   1   2   6 17469.0 470.113   7
   1  -2   6 17728.8 424.950   7
  -1   2  -6 16891.4 432.953   4
   1  -2   6 18037.8 448.069  29
  -1  -2  -6 16749.8 374.191  34
   1  -2   6 17566.3 459.415  31
   1  -2   6 17897.9 458.253  25
   1  -2   6 17541.5 444.495  22
   1  -2   6 17168.2 458.228  21
   1  -2   6 16946.0 471.054  20
   1  -2   7 669.823 107.747  14
   1  -2   7 729.628 89.3877   7
   1   2   7 852.488 122.493   7
   1  -2   7 666.024 84.8044   6
   1   2   7 415.906 109.543   8
   1  -2   7 526.170 94.1729  29
  -1  -2  -7 566.149 48.5707  34
   1  -2   7 624.362 96.8061  22
   1  -2   7 695.159 105.008  25
   1  -2   8 78427.8 1694.61  14
   1  -2   8 77484.7 1645.38   6
   1   2   8 77804.2 1707.63   8
   1  -2   8 81322.9 1672.07  29
   1  -2   8 79030.7 1697.73  24
   1  -2   8 78688.1 1658.10  22
   1  -2   9 635.590 120.779  14
   1   2   9 884.063 135.563   8
   1  -2   9 707.036 101.122   6
   1  -2   9 657.517 105.960  29
   1  -2   9 662.087 118.761  25
   1  -2   9 776.833 128.322  24
   1  -2   9 771.146 102.273  22
   1  -2  10 3403.66 215.004  14
   1   2  10 3507.51 179.057  15
   1   2  10 3198.73 218.573   8
   1  -2  10 3434.01 187.093   8
   1   2  10 3521.80 219.091   6
   1  -2  10 3059.21 174.167   6
   1  -2  10 3024.66 177.422  29
   1  -2  10 3276.10 198.044  25
   1  -2  10 3211.35 209.965  24
   1  -2  10 3359.58 201.907  26
   1  -2  10 3066.77 168.639  22
   1  -2  11 45788.0 1101.28  14
   1  -2  11 45487.0 1048.59   6
   1  -2  11 43737.6 1046.11   8
   1   2  11 43678.0 1107.57   6
   1   2  11 45001.4 1108.93   8
   1  -2  11 42893.9 1045.52  29
   1  -2  11 45550.9 1079.15  26
   1  -2  11 44915.8 1103.91  24
   1  -2  12 900.155 154.832  14
   1   2  12 1083.49 164.662   8
   1  -2  12 704.102 122.165   8
   1  -2  12 943.991 128.735   6
   1  -2  12 749.828 150.082  31
   1  -2  12 946.321 161.215  24
   1  -2  12 542.789 132.496  26
   1   2  13 17449.3 601.278  14
   1  -2  13 16888.7 530.253   8
   1   2  13 17055.7 590.468   6
   1  -2  13 16475.9 586.152  31
   1   2  14 68633.0 1652.07  14
   1  -2  14 66335.1 1619.18  14
   1   2  14 67985.5 1630.08   8
   1   2  14 66885.3 1603.55   5
   1   2  14 67597.5 1633.71   6
   1  -2  14 65896.5 1627.37  31
   1  -2  14 65975.4 1576.89  26
   1  -2  15 47636.8 1255.08  14
   1   2  15 48320.1 1283.83  14
   1  -2  15 47130.0 1261.39  31
   1   2  15 46929.6 1241.16  29
   1   2  15 46334.0 1226.84   5
   1   2  15 48840.2 1274.42   6
   1   2  15 45695.9 1246.57   8
   1   2  16 7335.61 411.879  14
   1  -2  16 6727.04 386.104  14
   1  -2  16 7110.93 395.336  31
   1   2  16 7396.83 391.331  29
   1   2  16 7205.30 379.322   5
   1   2  16 7318.50 392.540   8
  -1  -2 -16 7254.32 466.738   2
   1   2  16 6809.32 389.160   6
   1   2  17 212.846 164.209  14
   1  -2  17 304.677 170.702  14
   1  -2  17 611.837 180.188  31
   1   2  17 325.420 147.243  29
   1   2  17 231.256 136.522   5
   1   2  17 110.897 164.800   6
  -1  -2 -17 135.580 235.311   2
   1   2  17 201.190 157.227   8
   1   2  18 257.737 171.450  14
   1  -2  18 147.314 163.179  14
  -1  -2 -18 489.721 236.451   2
   1   2  18 100.795 128.941   5
   1   2  18 173.279 157.960   6
   1   2  19 1618.85 235.687  14
   1  -2  19 1764.15 235.895  14
  -1  -2 -19 1339.92 215.383  11
   1  -2  19 1862.69 239.928  31
  -1  -2 -19 2043.67 297.900   2
   1   2  20 426.354 166.687  14
  -1  -2 -20 537.090 170.620  11
   1  -2  20 317.404 170.443  31
  -1  -2 -20 290.562 221.525   2
  -1  -2 -21 621.753 173.641  11
   1  -2  21 313.153 166.697  31
   1   2  21 328.343 164.686  31
  -1  -2 -21 581.789 221.098   2
  -1  -2 -22 19293.1 649.347  11
   1   2  22 18313.9 651.860  14
   1   2  22 18981.8 667.879  31
   1  -2  22 18099.5 644.344  31
  -1  -2 -23 15333.9 528.094  11
   1   2  23 13848.8 527.750  31
   1  -2  23 13963.3 518.352  31
  -1   2 -23 14209.2 568.948   2
  -1  -2 -23 15396.6 582.236   2
  -1  -2 -24 4032.38 237.024  11
  -1   2 -24 4086.56 275.537   2
  -1  -2 -24 4050.52 276.806   2
  -1  -2 -25 6347.58 258.971  12
  -1   2 -25 7136.02 305.097  30
  -1  -2 -25 7362.30 309.748   2
  -1   2 -25 7475.65 312.268   2
   1  -2  26 8061.36 292.191  18
  -1  -3  26 7107.01 293.092  18
  -1  -3  25 71.1453 125.035  18
  -1   3  25 9.72666 101.264  18
  -1   3  25 62.1308 107.342  14
   1  -3 -25-42.5009 86.5674  12
   1  -3 -24 2967.07 220.402  12
  -1   3  24 3329.08 247.644  14
  -1  -3  24 3101.07 238.134  31
  -1   3  24 3448.09 249.659  31
  -1   3  23 26025.7 808.050  14
  -1   3  23 24865.1 795.405  31
  -1  -3  23 24373.1 782.712  31
   1  -3 -23 25588.4 781.999   2
  -1   3  22 11958.6 525.167  14
  -1  -3  22 11767.1 514.882  31
   1   3 -22 10741.7 495.134   2
  -1   3  21 118.705 172.187  14
   1  -3 -21 333.374 163.636  11
  -1  -3  21 171.117 166.498  31
   1   3 -21 497.960 188.734   2
   1  -3 -21 169.319 176.384   2
  -1   3  20 30614.2 988.705  14
   1  -3 -20 31031.0 961.817  11
  -1  -3  20 30782.4 983.354  31
  -1   3  20 31046.9 942.908   9
   1  -3 -20 29095.5 967.069   2
  -1   3  20 30968.7 952.337   5
   1  -3 -19-37.3839 159.583  11
  -1   3  19 146.372 172.704  14
  -1  -3  19-40.5050 169.548  31
  -1   3  19 326.063 165.199   9
   1  -3 -19 248.006 210.484   2
  -1   3  19-18.7447 151.605   5
  -1   3  18 5148.37 370.397  14
  -1  -3  18 5315.13 373.571  14
   1  -3 -18 4931.86 350.878  11
  -1  -3  18 5167.48 360.671  31
  -1   3  18 4533.24 332.544   9
   1  -3 -18 5283.05 390.550   2
  -1   3  18 4641.45 337.451   5
  -1  -3  17 14516.5 611.954  14
  -1   3  17 15928.2 651.595  14
   1  -3 -17 16376.0 619.850  11
  -1  -3  17 15127.8 620.010  31
   1  -3 -17 14250.1 635.574   2
  -1   3  17 15188.3 602.021   9
  -1   3  17 15608.6 609.875   5
  -1   3  16 13180.6 576.990  14
  -1  -3  16 12897.8 555.637  14
   1  -3 -16 13159.5 542.663  11
  -1  -3  16 13199.9 561.076  31
  -1   3  16 12170.4 527.271   5
   1  -3 -16 13320.4 587.978   2
  -1   3  16 12382.9 528.569   9
  -1   3  15 61331.5 1534.83  15
   1  -3 -15 64357.7 1566.14  11
  -1  -3  15 60768.1 1577.09  14
  -1   3  15 62246.6 1592.52  14
   1  -3 -15 62825.4 1606.57   2
  -1   3  15 64652.6 1571.69   5
  -1  -3  15 62324.2 1576.18  31
  -1   3  14 2442.66 231.103  15
  -1  -3  14 2478.40 242.228  14
  -1   3  14 2554.79 258.589  14
   1  -3 -14 2415.96 228.979  11
  -1   3  14 2987.97 253.784   6
   1  -3 -14 2267.15 269.277   2
  -1   3  14 2762.26 240.987   5
  -1  -3  14 2343.88 242.102  31
  -1  -3  14 2601.28 243.687  26
  -1  -3  13 623.383 156.877  14
  -1   3  13 939.123 174.170   6
  -1   3  13 755.933 154.579   5
  -1  -3  13 844.143 177.960  31
  -1  -3  13 796.677 174.756  26
   1  -3 -12 154899. 3244.36  11
   1  -3 -12 151143. 3288.31   2
  -1  -3  12 152644. 3268.52  31
  -1  -3  12 153564. 3283.19  24
   1  -3 -11 4403.55 257.774  11
  -1  -3  11 4273.49 266.657  14
  -1   3  11 3900.57 244.150   5
  -1   3  11 4592.27 261.640   6
   1  -3 -11 4207.63 280.206   2
  -1  -3  11 4256.88 259.700  31
  -1  -3  11 4190.44 214.754  28
  -1  -3  11 4292.64 261.073  26
  -1  -3  11 4155.87 268.255  24
   1  -3 -10 5983.64 283.277  11
  -1  -3  10 6542.54 306.487  14
  -1   3  10 5992.28 294.360   5
   1  -3 -10 5575.76 313.332   2
  -1   3  10 6350.06 297.329   6
  -1  -3  10 6234.54 257.155  28
  -1  -3  10 6053.03 296.392  31
  -1  -3  10 5957.31 297.772  26
  -1  -3  10 6712.57 317.526  24
   1  -3  -9 5166.11 257.348  11
   1   3  -9 5497.47 192.565  11
  -1  -3   9 5262.74 266.552  14
  -1   3   9 5116.79 259.771   6
  -1   3   9 5271.67 260.916   5
   1  -3  -9 5594.39 282.073   2
  -1  -3   9 5346.55 231.673  28
  -1  -3   9 5546.77 266.975  31
  -1  -3   9 5385.94 283.081  20
  -1  -3   9 5249.23 263.725  26
  -1  -3   9 4951.30 268.010  24
   1  -3  -8 1052.53 136.001  11
  -1  -3   8 1089.48 145.715  14
   1   3  -8 1010.35 80.6730  11
   1  -3  -8 1075.32 168.793   2
  -1   3   8 1047.83 136.897   5
  -1   3   8 1090.40 145.192   6
  -1  -3   8 1236.38 147.175  31
  -1  -3   8 1086.05 119.581  28
  -1  -3   8 1148.24 158.560  21
  -1  -3   8 1201.31 149.172  26
  -1  -3   8 1208.45 167.604  20
  -1  -3   8 860.606 143.240  24
   1   3  -7 25647.8 558.129  11
   1  -3  -7 25304.2 639.838  11
  -1  -3   7 25761.0 661.621  14
  -1   3   7 26021.9 651.823   5
  -1   3   7 25753.2 650.543   6
   1  -3  -7 25807.9 673.395   2
  -1   3   7 24349.8 536.565  32
  -1  -3   7 25689.1 626.013  28
  -1  -3   7 25216.6 672.197  20
  -1  -3   7 26994.0 663.082  26
  -1  -3   7 24930.9 662.049  24
  -1  -3   7 25611.4 664.102  21
  -1  -3   6 721.712 120.158  14
   1  -3  -6 788.884 118.924  11
  -1   3   6 363.096 98.2152   6
  -1   3   6 306.106 102.407   5
   1  -3  -6 893.152 141.774   2
  -1  -3   6 783.240 105.415  28
  -1  -3   6 773.090 124.453  31
  -1  -3   6 811.083 117.778  26
  -1  -3   6 656.983 128.447  21
  -1  -3   6 915.487 133.649  20
  -1  -3   6 724.126 117.673  24
   1  -3  -5 157752. 3183.03  11
   1  -3  -5 161175. 3211.12   2
  -1   3   5 158170. 3191.78   5
  -1   3   5 155395. 3185.43   6
  -1  -3   5 158358. 3201.55  31
  -1  -3   5 161997. 3181.46  28
  -1  -3   5 157191. 3193.27  25
  -1  -3   5 158509. 3197.93  24
  -1  -3   5 157986. 3201.54  21
  -1  -3   5 156901. 3193.08  26
   1  -3  -4 3845.92 176.511  11
  -1  -3   4 4078.93 143.659  16
   1  -3  -4 4337.23 197.375   2
  -1   3   4 4164.53 176.966   6
  -1   3   4 4137.51 184.154   5
  -1  -3   4 4067.06 181.381  27
  -1  -3   4 4192.21 175.832  28
  -1  -3   4 4035.54 190.311  31
  -1  -3   4 4161.38 189.864  19
  -1  -3   4 4303.01 185.187  26
  -1  -3   4 4108.97 180.689  25
  -1  -3   4 3828.98 188.909  21
  -1  -3   3 96201.3 1872.08  16
   1  -3  -3 94265.0 1907.98  11
  -1   3   3 90459.0 1911.56   5
   1  -3  -3 96110.5 1931.36   2
  -1   3   3 91265.9 1900.19   6
   1  -3  -3 93060.1 1914.64  34
  -1  -3   3 94910.0 1916.50  28
  -1  -3   3 94609.3 1923.10  31
  -1  -3   3 94084.3 1914.14  26
  -1  -3   3 94593.5 1927.25  19
  -1  -3   3 92270.2 1913.11  25
  -1  -3   3 94448.9 1911.35  27
  -1  -3   3 90996.0 1921.54  21
  -1  -3   2 154692. 3033.69  18
   1  -3  -2 151798. 3027.26  11
  -1   3   2 150126. 3013.61   6
  -1   3   2 148679. 3025.12   5
  -1   3   2 154237. 3040.97   9
   1  -3  -2 152386. 3039.35  34
  -1  -3   2 153575. 3040.04  28
   1  -3  -2 153527. 3007.41  28
  -1  -3   2 152302. 3040.55  31
  -1  -3   2 149831. 3029.22  26
  -1  -3   2 148584. 3040.79  21
  -1  -3   2 152647. 3027.77  25
  -1  -3   2 153835. 3046.64  19
  -1  -3   2 154409. 3027.31  27
   1  -3  -1 999286. 19206.4  13
  -1  -3   1 996864. 19218.7  17
   1  -3  -1 991757. 19193.9  12
  -1   3   1 999999. 19205.2   9
   1  -3  -1 997176. 19187.2   1
  -1   3   1 986027. 19186.7   5
   1  -3  -1 977595. 19188.4  28
   1  -3  -1 984629. 19210.6  34
  -1  -3   1 983413. 19206.0  21
  -1  -3   1 992892. 19187.4  26
  -1  -3   1 973855. 19199.3  18
  -1  -3   1 993749. 19186.5  25
  -1  -3   0 5249.89 202.292  17
  -1   3   0 5302.73 182.471   9
   1  -3   0 5163.76 189.691  13
   1  -3   0 4911.55 167.475  12
   1  -3   0 5260.01 171.094   1
  -1   3   0 4953.02 156.260   5
   1  -3   0 4788.30 191.419  34
  -1  -3   0 5185.86 183.332  33
   1  -3   0 5028.87 180.539  28
  -1   3   0 5213.18 160.671  30
   1  -3   0 5008.05 176.119  33
  -1  -3   0 4596.17 153.578  26
  -1  -3   0 5307.96 158.020  25
   1  -3   1 324.788 88.5991  13
  -1  -3  -1 397.467 101.881  17
   1   3   1 194.379 67.8563   7
  -1  -3  -1 438.951 86.5504   2
   1  -3   1 642.593 91.6385  34
  -1  -3  -1 295.123 82.9226  33
   1  -3   1 230.191 80.1020  33
   1  -3   1 269.172 83.5302  28
  -1   3  -1 257.308 64.2380  30
  -1  -3  -1 377.935 99.1180  23
   1  -3   1 391.663 85.6056  19
  -1  -3  -1 375.148 57.6824  25
   1  -3   2 50830.4 1083.90  13
   1   3   2 50847.3 1069.87   7
  -1  -3  -2 50306.4 1083.14   2
   1  -3   2 50144.6 1076.99  34
  -1  -3  -2 52990.2 1075.92  33
   1  -3   2 50779.3 1084.87  28
  -1  -3  -2 49685.5 1073.74  23
   1  -3   2 52736.0 1086.87  27
   1  -3   2 50309.8 1069.10  21
   1  -3   2 48659.8 1074.60  19
  -1   3  -3 2300.28 117.405  10
   1   3   3 1896.19 124.451   7
  -1  -3  -3 1970.49 143.346   2
   1  -3   3 2163.99 129.213  31
   1  -3   3 2492.02 144.758  28
   1  -3   3 2164.83 128.254  21
   1  -3   3 2339.00 142.250  27
  -1   3  -4 96157.0 1977.75  10
  -1  -3  -4 95531.9 2033.36   2
  -1   3  -4 97971.5 1976.54   4
   1   3   4 100933. 2015.03   8
   1   3   4 99430.3 2013.76   7
   1  -3   4 95642.7 2015.20  28
   1  -3   4 98968.8 2026.56  27
   1  -3   4 96848.7 1999.73  31
   1  -3   4 98217.3 2022.78  20
   1  -3   4 97862.7 2016.11  25
   1  -3   4 98850.2 2000.70  21
  -1  -3  -5 23021.2 595.760   2
   1  -3   5 21712.3 484.469   6
   1   3   5 23065.6 570.402   7
  -1   3  -5 22695.0 532.687   3
  -1   3  -5 22630.2 525.360   4
   1   3   5 21906.9 566.087   8
   1  -3   5 23116.9 559.459  31
   1  -3   5 23152.9 572.528  28
   1  -3   5 21905.5 574.330  20
   1  -3   5 23552.1 560.876  21
   1  -3   5 22758.7 568.063  25
   1  -3   5 22279.8 563.701  22
   1  -3   6 97197.9 1993.04  14
   1  -3   6 93364.4 1927.10   7
   1  -3   6 93392.0 1919.28   6
   1   3   6 97655.9 2017.22   8
  -1   3  -6 97255.3 1954.80   4
   1   3   6 98074.9 2016.54   7
  -1   3  -6 95132.1 1956.82   3
  -1  -3  -6 94523.8 2042.66   2
   1  -3   6 100435. 2014.79  28
   1  -3   6 97126.3 1999.88  31
   1  -3   6 93989.3 1993.10  22
   1  -3   6 97731.4 2002.04  21
   1  -3   6 96699.1 2026.99  20
   1  -3   7 50.7695 56.0108   6
   1   3   7 120.970 98.8849   8
   1  -3   7 84.9164 89.9833  14
   1  -3   7 155.135 105.836  21
   1  -3   7 122.118 100.965  22
   1  -3   7 234.751 115.017  20
   1   3   8 6994.53 298.024   8
   1  -3   8 7167.89 229.745   6
   1  -3   8 7172.48 285.298  14
   1  -3   8 7130.75 287.941  25
   1  -3   8 7132.92 272.376  22
   1  -3   9 4992.36 246.207  14
   1   3   9 5167.72 264.328   8
   1  -3   9 4901.41 193.069   6
   1  -3   9 4660.73 240.852  31
   1  -3   9 5409.82 253.925  25
   1  -3   9 4813.39 225.693  22
   1  -3   9 4546.58 249.366  24
   1  -3  10 213364. 4405.54  14
   1   3  10 217068. 4436.59   8
   1   3  10 215138. 4431.77   6
   1  -3  10 212353. 4330.07   8
   1  -3  10 221952. 4419.74  31
   1  -3  10 218245. 4404.92  25
   1  -3  10 218673. 4408.19  26
   1  -3  10 214796. 4419.16  24
   1  -3  10 213729. 4363.69  22
   1  -3  11 2806.72 210.913  14
   1   3  11 2880.35 220.685   8
   1  -3  11 3095.09 223.587  31
   1  -3  11 2554.89 205.671  26
   1  -3  11 3090.14 224.334  24
   1  -3  11 2823.43 186.721  22
   1  -3  11 2740.94 213.803  25
   1   3  12 7820.86 374.868   6
   1  -3  12 7561.42 357.525  31
   1  -3  12 7413.05 357.797  24
   1  -3  13 1051.62 170.975  14
   1   3  13 1175.20 179.431   8
  -1  -3 -13 1384.93 247.224   2
   1   3  13 1205.94 195.961   6
   1  -3  13 1168.62 183.368  31
   1  -3  13 1270.76 183.379  26
   1  -3  14 11108.2 462.812  14
   1   3  14 10447.1 479.184  14
   1   3  14 11006.5 479.442   8
   1   3  14 11245.6 486.445   6
   1   3  14 10741.5 465.265   5
  -1  -3 -14 10425.1 529.343   2
   1  -3  14 10709.2 466.415  31
   1  -3  14 10650.1 475.319  24
   1  -3  14 11069.3 453.287  26
   1  -3  15 2871.60 258.799  14
   1   3  15 2847.37 285.453  14
  -1  -3 -15 2654.94 323.241   2
   1   3  15 2703.20 260.507   6
   1   3  15 2955.73 257.725   5
   1   3  15 2792.30 269.612   8
   1  -3  15 2648.77 254.440  31
   1  -3  15 2378.70 245.517  26
   1   3  16 343.605 178.098  14
   1  -3  16 254.939 146.206  14
   1   3  16 495.753 178.522   6
   1   3  16 347.808 180.602   8
   1   3  16 272.979 157.493   5
  -1  -3 -16 566.950 246.823   2
   1  -3  16 319.475 170.861  31
   1   3  16 437.548 168.491  29
   1  -3  16 529.443 168.449  26
   1  -3  17 6248.90 375.426  14
   1   3  17 6646.53 412.338  14
   1   3  17 5991.90 380.322  29
   1  -3  17 5756.09 376.683  31
   1   3  17 6916.68 410.825   6
   1   3  17 5915.70 370.124   5
  -1  -3 -17 6746.63 458.136   2
   1   3  18 6122.44 395.252  14
  -1  -3 -18 6056.69 386.497  11
   1   3  18 6087.09 379.553  29
   1   3  18 6298.70 378.101   5
  -1  -3 -18 6625.83 460.739   2
   1   3  18 6158.16 401.895   6
  -1  -3 -19 4239.27 324.697  11
   1   3  19 3745.46 324.082  14
   1  -3  19 3711.47 319.316  31
   1   3  19 4205.35 312.934   5
  -1  -3 -19 4542.33 383.243   2
   1   3  20 3759.19 319.715  14
  -1  -3 -20 3327.89 291.597  11
   1  -3  20 3297.85 293.757  31
  -1  -3 -20 3447.01 333.307   2
   1   3  20 3176.21 279.511   9
   1   3  20 3625.03 286.120   5
  -1  -3 -21 662.761 170.322  11
   1  -3  21 667.073 166.381  31
  -1  -3 -21 400.498 215.865   2
   1   3  22 9568.07 447.220  14
  -1  -3 -22 10507.0 458.261  11
   1   3  22 10072.4 461.957  31
   1  -3  22 10724.4 451.519  31
  -1  -3 -22 9713.67 481.560   2
  -1  -3 -23 180.950 124.357  11
   1   3  23 116.979 124.423  14
   1  -3  23 280.409 124.765  31
   1   3  23 215.874 129.810  31
  -1   3 -23 107.886 161.870   2
  -1  -3 -23 74.8713 157.271   2
  -1  -3 -24 20.6021 107.255  11
  -1   3 -24 191.582 141.765   2
  -1  -3 -24 71.9752 136.227   2
  -1  -3 -25 19079.4 520.884  12
  -1   3 -25 18729.7 535.119   2
  -1  -4  26 13654.9 401.205  18
  -1  -4  25-103.366 110.367  18
  -1   4  25-95.0793 98.1354  14
   1  -4 -25 24.9493 89.1624  12
  -1  -4  24 1745.40 198.382  18
   1  -4 -24 1937.25 185.916  12
  -1   4  24 1646.30 185.723  31
  -1  -4  24 1696.07 179.384  31
  -1  -4  23 1428.32 198.098  31
  -1   4  23 1697.14 215.885  31
  -1   4  22 6640.72 387.435  14
  -1  -4  22 6862.10 383.047  31
   1  -4 -22 5942.38 366.540   2
   1  -4 -21 3144.34 290.911  11
  -1  -4  21 3208.86 283.866  31
   1  -4 -21 2972.71 295.315   2
   1  -4 -20 335.033 172.637  11
  -1   4  20 470.283 190.664  14
  -1  -4  20 194.719 160.886  31
   1  -4 -20 412.224 200.865   2
  -1   4  20 148.130 148.750   9
  -1   4  20 94.9228 148.027   5
   1  -4 -19 4141.18 330.075  11
  -1   4  19 4336.46 347.671  14
  -1  -4  19 4534.81 346.115  31
  -1   4  19 4117.68 334.467   5
  -1   4  19 3730.18 314.388   9
   1  -4 -19 3663.82 341.337   2
  -1   4  18 146.896 189.212  14
   1  -4 -18 95.0007 157.999  11
  -1   4  18 19.5485 156.972   5
   1  -4 -18 41.3143 205.588   2
  -1   4  18 96.4873 150.398   9
   1  -4 -17 21672.2 763.584  11
  -1   4  17 21606.4 795.845  14
  -1  -4  17 21172.6 766.724  31
   1  -4 -17 21383.6 795.184   2
  -1   4  17 21640.0 769.445   5
  -1   4  17 20872.0 755.658   9
   1  -4 -16 44194.6 1215.14  11
  -1   4  16 44760.4 1261.82  14
   1  -4 -16 42180.6 1243.96   2
  -1   4  16 42771.3 1212.34   5
  -1   4  16 44524.8 1223.99   9
  -1  -4  16 42714.2 1226.26  31
  -1   4  15 7841.40 436.070  14
  -1   4  15 7325.96 394.251  15
   1  -4 -15 8197.25 416.882  11
   1  -4 -15 8292.26 455.149   2
  -1   4  15 7724.07 411.532   5
  -1  -4  15 8006.78 422.446  31
  -1  -4  15 7794.94 418.527  26
  -1  -4  14 10179.0 464.881  14
   1  -4 -14 9997.68 454.143  11
  -1   4  14 9699.70 442.020  15
  -1   4  14 10449.5 474.881   6
  -1   4  14 9350.54 447.159   5
   1  -4 -14 10119.0 482.559   2
  -1  -4  14 9620.42 460.465  31
  -1  -4  14 10226.8 463.882  26
  -1  -4  13 1134.07 189.158  14
   1  -4 -13 1144.92 179.185  11
  -1   4  13 1001.84 182.394   5
  -1   4  13 1171.13 197.914   6
   1  -4 -13 923.201 201.635   2
  -1  -4  13 807.748 184.585  31
  -1  -4  13 1149.24 192.850  26
  -1  -4  13 1076.97 206.396  24
  -1  -4  12 4643.31 285.251  14
  -1   4  12 4779.03 289.315   5
  -1   4  12 5047.26 299.087   6
  -1  -4  12 4335.76 251.286  28
  -1  -4  12 5161.35 305.418  31
  -1  -4  12 4247.52 283.836  26
   1  -4 -11 27719.9 787.635  11
   1  -4 -11 28264.6 826.277   2
  -1  -4  11 28353.3 754.894  28
  -1  -4  11 28197.3 805.816  31
  -1  -4  11 28247.9 816.746  24
  -1  -4  10 9688.41 388.352  14
   1  -4 -10 8855.21 370.960  11
  -1   4  10 9398.48 378.327   6
  -1   4  10 9378.63 380.500   5
   1  -4 -10 9639.73 407.113   2
  -1  -4  10 9419.71 386.283  31
   1  -4 -10 9165.13 329.940  34
  -1  -4  10 9283.69 346.396  28
  -1  -4  10 9598.04 406.479  20
  -1  -4  10 8859.98 383.100  24
  -1  -4  10 9336.05 384.671  26
   1  -4  -9 1923.41 176.565  11
  -1   4   9 2341.65 188.238   6
   1  -4  -9 2209.18 205.700   2
  -1   4   9 1905.32 186.846   5
   1  -4  -9 2174.33 161.455  34
  -1  -4   9 2230.81 169.197  28
  -1  -4   9 2383.55 195.710  31
  -1  -4   9 2227.80 190.969  26
  -1  -4   9 2265.81 194.609  24
  -1  -4   9 2527.25 205.849  21
  -1  -4   9 2162.15 202.140  20
   1  -4  -8 86386.4 1869.78  11
  -1   4   8 85306.0 1875.40   6
   1  -4  -8 86429.8 1904.94   2
  -1   4   8 86763.5 1884.77   5
  -1  -4   8 87086.7 1895.19  31
  -1  -4   8 88919.3 1863.68  28
   1  -4  -8 84469.6 1837.60  34
  -1  -4   8 86486.4 1886.34  26
  -1  -4   8 86257.7 1893.71  24
  -1  -4   8 86627.6 1912.09  20
  -1  -4   8 88177.4 1905.33  21
   1  -4  -7 1986.64 159.885  11
   1  -4  -7 1935.52 188.299   2
  -1   4   7 1887.82 155.708   6
  -1   4   7 2168.43 174.710   5
  -1  -4   7 1905.84 158.332  28
  -1  -4   7 1949.17 173.667  31
   1  -4  -7 2109.49 152.138  34
  -1  -4   7 1881.32 170.848  21
  -1  -4   7 1597.80 168.795  26
  -1  -4   7 1692.31 169.579  24
  -1  -4   7 1786.17 180.215  20
   1  -4  -6 54490.8 1189.51  11
  -1  -4   6 51744.8 1095.66  16
   1  -4  -6 52478.2 1216.96   2
  -1   4   6 54326.9 1200.09   5
  -1   4   6 53348.1 1187.46   6
   1  -4  -6 54304.0 1179.86  34
  -1  -4   6 52836.6 1187.33  28
  -1  -4   6 52907.2 1206.90  21
  -1  -4   6 54161.5 1201.87  26
  -1  -4   6 53345.8 1203.87  24
  -1  -4   5 51400.4 1056.49  16
   1  -4  -5 51598.8 1111.63  13
   1  -4  -5 51331.7 1140.94  11
  -1   4   5 51064.0 1148.50   5
  -1   4   5 52182.1 1138.79   6
   1  -4  -5 52687.8 1173.04   2
   1  -4  -5 50748.2 1065.54  28
  -1  -4   5 52803.5 1148.21  28
   1  -4  -5 49865.8 1136.17  34
  -1  -4   5 51820.2 1159.94  31
  -1  -4   5 53765.8 1172.08  19
  -1  -4   5 50456.6 1151.32  26
  -1  -4   5 54190.7 1168.51  21
   1  -4  -4 308366. 6201.78  11
   1  -4  -4 314606. 6187.32  13
  -1   4   4 307691. 6208.76   5
  -1   4   4 310414. 6194.46   6
  -1  -4   4 315651. 6216.75  28
  -1  -4   4 316844. 6224.34  31
  -1  -4   4 317484. 6215.06  27
   1  -4  -4 313293. 6149.21  28
   1  -4  -4 316648. 6211.53  34
  -1  -4   4 325106. 6217.40  25
  -1  -4   4 315951. 6224.07  21
  -1  -4   4 312244. 6213.19  26
  -1  -4   4 314442. 6229.68  19
   1  -4  -3 134065. 2665.31  11
  -1  -4   3 135744. 2669.57  18
   1  -4  -3 128704. 2662.62  13
  -1   4   3 130152. 2666.67   5
  -1   4   3 131779. 2651.11   6
  -1  -4   3 128275. 2680.07  28
   1  -4  -3 127780. 2631.24  28
   1  -4  -3 132166. 2679.98  34
  -1  -4   3 134118. 2693.86  19
  -1  -4   3 130520. 2669.56  25
  -1  -4   3 133880. 2688.52  21
  -1  -4   3 133754. 2675.67  27
  -1  -4   3 135665. 2685.26  22
  -1  -4   2 540200. 10661.1  17
   1  -4  -2 547849. 10647.6  13
   1  -4  -2 547670. 10632.3  11
  -1  -4   2 546464. 10636.6  18
  -1   4   2 538451. 10614.2   6
  -1   4   2 537645. 10631.8   5
   1  -4  -2 546589. 10619.2   1
  -1   4   2 547783. 10652.9   9
   1  -4  -2 542801. 10623.4  28
   1  -4  -2 540740. 10658.6  34
  -1  -4   2 547133. 10660.8  28
  -1  -4   2 550394. 10666.3  19
  -1  -4   2 550279. 10644.5  27
  -1  -4   2 542189. 10657.3  21
  -1  -4   2 551935. 10639.0  25
  -1  -4   2 545425. 10655.2  22
  -1  -4   1 18534.0 491.409  17
   1  -4  -1 19447.7 487.978  13
   1  -4  -1 19044.5 460.803  12
  -1   4   1 18172.6 452.050   5
   1  -4  -1 19781.6 453.857   1
  -1   4   1 19197.2 476.051   9
   1  -4  -1 19037.2 487.310  34
   1  -4  -1 18960.3 482.748  33
   1  -4  -1 18968.4 465.107  28
  -1  -4   1 18980.3 485.493  28
  -1  -4   1 18492.7 483.620  21
  -1  -4   1 18940.1 458.861  25
  -1   4   0 88100.2 1793.03   9
  -1  -4   0 91337.7 1827.02  17
   1  -4   0 87054.3 1773.48  12
   1  -4   0 86076.3 1811.29  13
   1  -4   0 87431.3 1771.28   1
  -1   4   0 87595.7 1759.44   5
   1  -4   0 85084.9 1807.43  34
  -1   4   0 85986.8 1750.65  30
  -1  -4   0 87973.4 1808.14  33
  -1  -4   0 86082.9 1805.37  28
   1  -4   0 86410.9 1794.75  28
   1  -4   0 88536.8 1801.71  33
  -1  -4   0 87039.9 1764.05  25
  -1  -4  -1 103008. 2111.12  17
   1  -4   1 103414. 2044.28  12
   1  -4   1 102393. 2094.62  13
   1   4   1 101259. 2044.55   8
   1   4   1 99414.3 2045.45   7
  -1   4  -1 98669.9 2021.63   5
   1  -4   1 106078. 2090.37  28
   1  -4   1 101381. 2091.22  34
  -1   4  -1 100965. 2031.82  30
  -1  -4  -1 101273. 2083.07  33
   1  -4   1 102414. 2077.85  33
  -1  -4  -1 102332. 2077.73  23
   1  -4   1 102195. 2084.84  19
  -1  -4  -1 101971. 2027.47  25
   1  -4   2 117750. 2431.05  13
   1   4   2 120577. 2396.68   8
   1   4   2 119306. 2396.21   7
  -1  -4  -2 117520. 2422.59   2
   1  -4   2 116917. 2422.42  28
  -1  -4  -2 119305. 2417.78  33
  -1   4  -2 116900. 2366.96  30
  -1  -4  -2 121515. 2414.33  23
   1  -4   2 115208. 2419.29  19
   1  -4   2 118847. 2415.28  21
  -1  -4  -2 119635. 2342.19  25
   1  -4   2 120109. 2434.03  27
  -1   4  -3 87146.3 1787.53  10
   1   4   3 87460.8 1819.53   7
   1   4   3 87598.4 1820.19   8
  -1  -4  -3 86962.0 1841.92   2
   1  -4   3 89409.5 1845.10  28
  -1  -4  -3 87229.6 1828.23  33
   1  -4   3 89264.0 1847.82  27
   1  -4   3 88053.0 1829.64  21
   1  -4   3 88479.0 1842.40  19
   1  -4   3 89821.5 1843.33  25
  -1   4  -4 54273.6 1151.38  10
   1   4   4 53886.6 1196.26   7
  -1  -4  -4 55791.3 1227.08   2
   1   4   4 54457.1 1197.44   8
   1  -4   4 55776.8 1217.03  28
   1  -4   4 56004.0 1196.76  31
   1  -4   4 55963.8 1214.91  22
   1  -4   4 53713.4 1218.13  27
   1  -4   4 55778.1 1202.39  21
  -1   4  -5 132838. 2697.64  10
  -1  -4  -5 134849. 2789.03   2
   1   4   5 133849. 2761.15   8
  -1   4  -5 135235. 2698.86   4
   1  -4   5 135865. 2751.70  31
   1  -4   5 136731. 2772.87  28
   1  -4   5 134572. 2782.64  20
   1  -4   5 134262. 2756.68  21
   1  -4   5 134474. 2765.08  22
  -1   4  -6 120018. 2414.89   4
   1   4   6 121124. 2494.91   8
  -1   4  -6 117627. 2426.43   3
  -1  -4  -6 121554. 2527.89   2
   1  -4   6 123307. 2505.84  28
   1  -4   6 119884. 2487.66  22
   1  -4   6 120166. 2484.88  21
   1  -4   6 118405. 2496.11  25
   1  -4   6 117193. 2511.73  20
  -1  -4  -7 415.491 146.105   2
   1   4   7 252.393 121.880   8
  -1   4  -7 175.294 74.0963   3
   1  -4   7 475.294 130.124  28
   1  -4   7 347.890 120.269  25
   1  -4   7 376.727 125.141  20
   1  -4   7 505.775 116.060  21
   1  -4   7 389.747 111.941  22
   1   4   8 196510. 4004.34   8
  -1  -4  -8 194728. 4045.82   2
   1  -4   8 199520. 3989.52  31
   1  -4   8 198484. 3982.12  22
   1  -4   8 195016. 4022.32  20
   1  -4   8 190736. 3988.46  21
   1  -4   8 192181. 3991.14  25
   1   4   9 23564.3 692.382   8
  -1  -4  -9 24947.7 735.289   2
   1   4   9 24483.7 697.336   6
   1  -4   9 25464.6 685.397  31
   1  -4   9 24676.3 666.253  22
   1  -4   9 23481.5 689.544  24
   1  -4   9 24237.9 681.237  25
   1   4  10 33767.4 899.239   8
  -1  -4 -10 32986.9 938.367   2
   1  -4  10 34537.1 888.169  31
   1  -4  10 32947.1 893.864  24
   1  -4  10 33819.6 858.877  22
   1  -4  10 32281.8 875.155  25
   1  -4  11 5257.08 293.202  31
   1  -4  11 5654.18 295.663  25
   1  -4  11 5069.41 297.423  24
   1  -4  11 5090.66 267.433  22
   1   4  12 65802.2 1599.77   8
   1   4  12 64324.5 1596.89   6
  -1  -4 -12 64938.2 1646.53   2
   1  -4  12 68264.0 1590.84  31
   1  -4  12 66961.1 1578.86  26
  -1  -4 -13 2792.61 300.565   2
   1   4  13 1935.38 226.052   8
   1   4  13 1957.13 231.426   6
   1  -4  13 2529.56 234.672  31
   1  -4  13 2273.25 238.543  24
   1  -4  13 2399.09 230.135  26
   1   4  14 94520.4 2189.53   5
   1   4  14 92570.0 2199.77   6
  -1  -4 -14 92856.8 2259.04   2
   1   4  14 93206.6 2202.70   8
   1  -4  14 94345.7 2186.72  31
   1  -4  14 93047.4 2199.47  24
   1  -4  14 97049.1 2179.10  26
   1   4  15 593.673 203.207  14
  -1  -4 -15 499.488 234.883   2
   1   4  15 537.435 182.392   5
   1   4  15 762.073 197.202   6
   1   4  15 709.300 195.304   8
   1  -4  15 513.524 168.308  31
   1  -4  15 570.426 191.343  26
   1  -4  15 524.803 186.296  24
   1   4  16 868.028 210.959  14
   1   4  16 578.111 199.233   8
   1   4  16 461.147 186.105   6
   1   4  16 548.236 182.249   5
  -1  -4 -16 675.231 246.721   2
   1  -4  16 361.365 161.451  31
   1  -4  16 951.069 194.600  26
   1   4  17 967.032 233.741  14
  -1  -4 -17 1181.74 228.886  11
   1   4  17 1182.19 224.359   6
   1   4  17 1020.45 194.460   5
  -1  -4 -17 1009.02 260.045   2
   1   4  17 904.088 206.455  29
   1  -4  17 1181.24 218.508  31
   1  -4  17 1275.24 214.362  26
   1   4  18 5455.33 384.017  14
  -1  -4 -18 5711.56 371.963  11
   1   4  18 5507.33 368.673  29
   1  -4  18 5675.36 367.993  31
   1   4  18 5627.56 385.669   6
  -1  -4 -18 5640.90 416.412   2
   1   4  18 4835.26 354.129   5
   1   4  19 17010.3 677.867  14
  -1  -4 -19 16913.8 662.517  11
   1   4  19 15772.3 642.598  29
   1  -4  19 17121.7 655.507  31
  -1  -4 -19 17451.3 720.336   2
   1   4  19 17715.5 662.366   5
  -1  -4 -20 18.1396 146.717  11
   1   4  20 96.3008 163.381  14
   1  -4  20 174.717 144.311  31
   1   4  20 173.199 145.004  29
   1   4  20 17.9832 143.359   9
  -1  -4 -20 167.378 197.131   2
   1   4  21 1739.37 235.158  14
   1  -4  21 1552.58 198.245  31
   1   4  21 1832.05 215.151   5
   1   4  22-45.6753 137.282  14
  -1  -4 -22 178.278 134.727  11
   1  -4  22 150.346 121.818  31
   1   4  22 184.667 142.690  31
  -1  -4 -22-49.8243 162.939   2
   1   4  23 991.508 156.986  14
  -1  -4 -23 815.378 161.615  11
   1   4  23 1146.30 165.895  31
  -1   4 -23 1003.85 183.402   2
  -1  -4 -23 1198.80 192.047   2
  -1   4 -24 3360.56 208.127  30
  -1   4 -24 4056.94 247.908   2
  -1  -4 -25 6213.37 246.081  12
  -1   4 -25 5902.56 237.307   2
   1  -5 -25 2090.03 154.868  12
  -1   5  25 1676.87 148.692  14
   1  -5 -24 4183.58 245.543  12
  -1  -5  24 4116.88 253.161  18
  -1   5  24 4291.60 255.857  14
   1  -5 -23 5409.54 308.194  12
  -1  -5  23 5530.64 322.239  18
  -1   5  23 5759.20 328.811  14
  -1   5  23 5988.84 329.568  31
  -1  -5  22 2118.22 246.213  18
  -1   5  22 2076.19 240.130  14
  -1  -5  22 2070.02 228.406  31
  -1   5  22 1751.57 210.956   9
  -1  -5  21 2746.44 266.359  31
  -1   5  21 2547.66 262.589   5
   1  -5 -20 17299.2 649.154  11
  -1   5  20 15868.7 656.491  14
  -1  -5  20 15327.3 631.189  31
  -1   5  20 15902.3 638.334   5
   1  -5 -20 15493.1 638.561   2
  -1   5  20 15188.7 621.008   9
   1  -5 -19 5766.37 381.672  11
  -1   5  19 6657.61 414.916  14
  -1  -5  19 5317.79 373.209  31
  -1   5  19 6261.28 394.511   9
   1  -5 -19 6055.87 398.383   2
  -1   5  19 5947.74 382.046   5
   1  -5 -18 24079.6 830.000  11
  -1   5  18 24168.4 866.117  14
  -1  -5  18 22242.6 818.474  31
  -1   5  18 25592.3 856.260   9
   1  -5 -18 24305.5 849.672   2
  -1   5  18 23531.1 834.332   5
  -1   5  17 5861.03 392.665  14
   1  -5 -17 5193.15 369.232  11
  -1  -5  17 4875.18 368.326  31
  -1   5  17 5388.57 381.442   5
  -1   5  17 5740.67 383.629   9
   1  -5 -17 5461.52 397.932   2
   1  -5 -16 14139.0 584.375  11
  -1   5  16 12245.2 534.805  15
  -1   5  16 12997.0 601.902  14
  -1   5  16 12745.6 574.949   5
   1  -5 -16 14507.0 618.726   2
  -1   5  16 14406.8 604.227   9
  -1  -5  16 12808.2 570.092  31
  -1   5  15 183.605 157.282  15
   1  -5 -15 328.870 192.249  11
  -1   5  15 18.6037 171.568   9
  -1   5  15 91.7313 156.647   5
   1  -5 -15 113.910 206.014   2
  -1  -5  15 182.321 160.583  31
  -1  -5  15 71.6483 184.887  26
   1  -5 -14 5751.28 356.458  11
  -1   5  14 6511.79 374.224   5
  -1   5  14 6047.45 375.183   6
   1  -5 -14 6013.11 389.418   2
  -1  -5  14 6573.63 382.276  31
  -1  -5  14 5910.88 370.373  26
  -1  -5  14 6413.49 408.206  24
   1  -5 -13 7322.94 378.215  11
  -1   5  13 8051.17 404.906   6
   1  -5 -13 7665.81 420.777   2
  -1   5  13 7509.80 395.778   5
  -1  -5  13 7525.56 393.278  31
  -1  -5  13 7226.76 403.545  24
  -1  -5  13 6650.89 387.726  26
   1  -5 -12 60205.9 1508.99  11
   1  -5 -12 63348.0 1561.69   2
  -1   5  12 63530.4 1539.84   6
  -1   5  12 62914.7 1537.51   5
  -1  -5  12 60876.8 1480.49  28
  -1  -5  12 62619.1 1537.97  31
  -1  -5  12 61312.9 1531.20  26
  -1  -5  12 65574.8 1566.75  24
  -1   5  11 26887.8 800.075   6
  -1   5  11 27460.6 810.777   5
  -1  -5  11 28317.4 817.723  31
  -1  -5  11 27080.8 770.256  28
  -1  -5  11 26500.8 827.966  20
  -1  -5  11 27807.0 811.116  26
   1  -5 -10 2668.89 206.402  11
   1  -5 -10 2415.68 222.300   2
  -1  -5  10 2395.88 198.083  28
   1  -5 -10 2306.52 178.791  34
  -1  -5  10 2762.71 230.576  31
  -1  -5  10 2122.74 228.891  21
  -1  -5  10 2524.49 229.587  24
   1  -5  -9 431.772 128.621  11
   1  -5  -9 347.735 155.243   2
  -1   5   9 504.150 139.295   5
  -1   5   9 363.996 117.759   6
   1  -5  -9 311.691 109.360  34
  -1  -5   9 353.651 110.307  28
  -1  -5   9 478.899 142.618  31
  -1  -5   9 311.480 150.717  21
  -1  -5   9 244.014 145.329  24
  -1  -5   9 528.187 164.606  20
  -1  -5   9 313.300 137.854  26
   1  -5  -8 51693.8 1223.68  11
  -1   5   8 52070.2 1239.84   5
   1  -5  -8 53393.8 1262.72   2
  -1   5   8 51356.0 1225.11   6
  -1  -5   8 53249.1 1228.98  28
  -1  -5   8 53245.2 1251.06  31
   1  -5  -8 51583.6 1197.98  34
  -1  -5   8 52924.2 1259.72  21
  -1  -5   8 49760.2 1234.20  26
  -1  -5   8 52828.1 1254.42  24
  -1  -5   8 50842.4 1267.39  20
   1  -5  -7 5592.60 260.587  11
   1  -5  -7 5565.24 214.681  13
   1  -5  -7 5090.14 282.557   2
  -1   5   7 4812.90 255.604   5
  -1   5   7 5909.54 260.857   6
  -1  -5   7 5276.39 260.090  28
   1  -5  -7 5255.02 243.046  34
  -1  -5   7 5178.55 268.795  31
  -1  -5   7 5509.42 273.906  21
  -1  -5   7 5334.63 262.440  25
  -1  -5   7 5128.17 263.923  26
  -1  -5   7 5451.23 290.882  20
  -1  -5   7 5494.90 273.542  24
   1  -5  -6 21645.5 582.917  11
   1  -5  -6 21584.8 551.537  13
  -1   5   6 21643.4 596.512   5
  -1   5   6 21443.2 579.718   6
   1  -5  -6 21468.0 623.586   2
  -1  -5   6 22323.4 614.687  31
   1  -5  -6 21258.4 583.146  34
  -1  -5   6 22018.1 602.800  28
  -1  -5   6 21735.1 600.630  25
  -1  -5   6 21286.5 597.745  26
  -1  -5   6 21815.7 611.322  21
   1  -5  -5 148332. 2986.99  13
   1  -5  -5 148216. 3006.45  11
  -1   5   5 147874. 3001.18   6
  -1   5   5 146876. 3019.88   5
   1  -5  -5 145773. 3017.61  34
   1  -5  -5 147456. 2942.47  28
  -1  -5   5 146536. 3037.74  31
  -1  -5   5 144670. 3030.59  28
  -1  -5   5 148267. 3027.99  27
  -1  -5   5 150773. 3044.53  21
  -1  -5   5 147424. 3053.31  19
  -1  -5   5 146655. 3023.32  25
  -1  -5   5 150481. 3029.95  26
   1  -5  -5 142756. 2940.05  22
  -1  -5   4 376.879 99.1362  18
  -1  -5   4 298.075 101.955  17
   1  -5  -4 245.591 95.0849  13
   1  -5  -4 178.240 93.3045  11
  -1   5   4 280.933 94.1717   6
  -1   5   4 198.529 99.0069   5
   1  -5  -4 198.629 73.4329  28
  -1  -5   4 291.737 110.003  28
   1  -5  -4 161.298 107.504  34
  -1  -5   4 55.4900 109.280  19
   1  -5  -4 138.947 59.3503  23
  -1  -5   4 497.094 120.826  21
  -1  -5   3 99814.3 2056.77  17
   1  -5  -3 98939.3 2033.67  11
  -1  -5   3 98147.4 2030.09  18
   1  -5  -3 98486.2 2044.61  13
   1  -5  -3 97563.1 2005.30   1
  -1   5   3 95597.4 2037.35   5
  -1   5   3 95803.5 2013.71   6
  -1   5   3 98631.9 2060.83   9
  -1  -5   3 104810. 2076.08  28
   1  -5  -3 91797.0 2010.79  28
   1  -5  -3 98167.0 2063.10  34
  -1  -5   3 100637. 2072.10  21
  -1  -5   3 98219.4 2043.95  25
  -1  -5   3 101313. 2067.47  22
  -1  -5   3 101384. 2081.22  19
  -1  -5   2 31756.8 755.315  17
   1  -5  -2 31264.9 748.075  13
   1  -5  -2 30532.9 699.223   1
  -1   5   2 30999.0 723.355   5
  -1   5   2 30450.9 743.367   9
   1  -5  -2 31785.5 758.324  33
   1  -5  -2 31715.1 727.078  28
  -1  -5   2 31677.6 758.248  28
   1  -5  -2 30514.0 754.334  34
  -1  -5   2 30740.3 748.591  22
  -1  -5   2 31727.3 731.303  25
  -1  -5   2 31027.2 742.133  27
  -1  -5   2 31509.1 769.992  19
  -1  -5   2 30270.3 754.355  21
  -1  -5   2 31555.5 716.623  18
  -1  -5   1 2380.64 162.960  17
   1  -5  -1 1888.34 149.234  13
   1  -5  -1 1818.93 123.087  12
   1  -5  -1 1868.77 115.522   1
  -1   5   1 1860.39 138.018   9
  -1   5   1 1836.26 120.083   5
   1  -5  -1 2135.71 159.554  33
   1  -5  -1 1941.69 158.443  34
  -1  -5   1 2017.25 159.395  28
   1  -5  -1 1739.22 129.539  28
  -1  -5   1 2034.62 131.914  25
  -1  -5   1 1912.80 156.962  21
  -1  -5   0 571.741 120.568  17
   1  -5   0 734.822 119.576  13
  -1   5   0 674.792 83.6876   5
   1   5   0 758.631 72.4136   8
  -1   5   0 734.603 103.636   9
   1  -5   0 704.037 113.521  33
   1  -5   0 620.803 107.509  28
   1  -5   0 606.967 122.839  34
  -1  -5   0 886.511 122.685  33
  -1  -5   0 876.864 119.053  28
  -1  -5   0 614.426 85.6006  25
   1  -5   1 10905.2 297.287  12
   1  -5   1 11650.1 365.955  13
  -1   5  -1 10984.3 283.995   5
   1   5   1 11308.4 306.014   8
  -1   5  -1 10831.6 280.670  30
   1  -5   1 10935.4 351.666  33
  -1  -5  -1 10555.4 343.395  28
   1  -5   1 10910.9 350.624  28
  -1  -5  -1 11158.9 355.017  33
   1  -5   1 11699.3 356.156  19
   1  -5   1 11288.3 351.953  22
  -1  -5  -1 11373.3 346.725  23
  -1  -5  -1 11208.6 297.023  25
   1   5   2 2046.51 127.670   8
  -1   5  -2 1706.98 98.2561  30
   1  -5   2 1828.68 147.271  28
  -1  -5  -2 1867.88 155.838  33
  -1  -5  -2 2095.04 145.296  28
   1  -5   2 1603.59 144.838  19
  -1  -5  -2 1753.29 150.013  23
   1  -5   2 1591.18 152.320  22
  -1  -5  -2 1880.39 94.5546  25
   1  -5   2 1980.15 152.857  21
  -1   5  -3 28225.7 631.672  10
   1   5   3 28373.5 672.661   8
  -1   5  -3 28218.8 627.138  30
  -1  -5  -3 28327.5 683.100  28
   1  -5   3 28445.5 701.964  28
  -1  -5  -3 28070.7 694.225  33
   1  -5   3 28112.7 706.779  22
   1  -5   3 26879.0 698.991  19
  -1  -5  -3 27094.2 588.378  25
  -1  -5  -3 28323.0 681.887  23
   1  -5   3 28329.8 693.187  21
   1   5   4 7325.15 264.898   8
  -1  -5  -4 7295.13 289.757   2
  -1  -5  -4 6640.92 267.021  33
   1  -5   4 6645.39 283.754  28
  -1   5  -4 6294.43 215.453  30
   1  -5   4 6880.29 280.329  22
   1  -5   4 7141.84 288.214  27
   1  -5   4 6682.15 269.545  21
   1  -5   4 6517.81 279.177  19
   1  -5   4 6980.71 281.192  25
   1   5   5 64576.7 1409.35   8
  -1  -5  -5 64193.7 1437.28   2
   1  -5   5 62151.6 1420.44  28
   1  -5   5 62897.0 1435.83  27
   1  -5   5 63758.5 1413.93  21
   1  -5   5 63174.0 1424.50  22
   1  -5   5 65158.1 1429.91  25
  -1  -5  -6 23554.4 670.581   2
  -1   5  -6 23816.5 583.452   3
   1   5   6 25015.8 655.495   8
   1  -5   6 23553.6 639.726  31
   1  -5   6 23350.3 652.613  28
   1  -5   6 23835.6 648.800  21
   1  -5   6 24524.3 658.667  25
   1  -5   6 23970.4 673.387  20
   1  -5   6 23971.3 650.468  22
   1   5   7 602.360 125.766   8
  -1  -5  -7 806.379 157.563   2
   1  -5   7 477.584 133.579  28
   1  -5   7 371.205 119.069  31
   1  -5   7 461.522 125.403  25
   1  -5   7 492.508 129.898  21
   1  -5   7 423.799 136.970  20
   1  -5   7 427.778 122.307  22
   1   5   8 15167.6 484.907   6
  -1  -5  -8 13920.1 502.753   2
   1   5   8 13874.4 476.028   8
   1  -5   8 14305.8 481.243  28
   1  -5   8 13630.6 463.486  31
   1  -5   8 14088.9 468.716  22
   1  -5   8 14097.8 498.968  20
   1  -5   8 13402.6 473.559  25
   1  -5   8 13778.5 471.101  21
  -1  -5  -9 92130.9 2093.13   2
   1   5   9 91675.0 2051.48   6
   1   5   9 92257.0 2057.73   8
   1  -5   9 94601.4 2042.75  31
   1  -5   9 92619.0 2052.49  25
   1  -5   9 92828.7 2031.49  22
   1  -5   9 91264.1 2079.34  20
   1  -5   9 90876.5 2047.20  21
   1   5  10 27787.6 812.520   8
   1  -5  10 29865.2 806.601  31
   1  -5  10 27316.9 811.465  24
   1  -5  10 28165.3 806.994  25
   1   5  11 120574. 2657.43   6
   1  -5  11 122839. 2640.07  31
   1  -5  11 118077. 2641.10  26
   1  -5  11 120055. 2643.57  25
  -1  -5 -12 101789. 2347.16   2
   1   5  12 100317. 2301.40   8
   1   5  12 102207. 2301.37   6
   1  -5  12 101564. 2275.07  31
   1  -5  12 99048.6 2282.28  26
   1  -5  12 98824.6 2297.26  24
  -1  -5 -13 18.6634 196.808   2
   1   5  13 66.3231 154.573   6
   1   5  13 164.039 162.490   5
   1   5  13 16.8098 150.696   8
   1  -5  13 122.544 129.940  31
   1  -5  13 46.8968 154.108  26
   1  -5  13 134.112 166.846  24
   1   5  14 18218.7 686.121   5
   1   5  14 20205.4 716.450   6
   1   5  14 20562.6 724.073   8
  -1  -5 -14 19889.7 756.754   2
   1  -5  14 20380.5 695.283  31
   1  -5  14 19958.2 721.570  24
   1  -5  14 18661.4 687.593  26
  -1  -5 -15 53898.3 1514.18   2
   1   5  15 53371.2 1466.85   6
   1   5  15 56243.1 1489.91   8
   1   5  15 56430.0 1472.79   5
   1  -5  15 54533.3 1441.05  31
   1  -5  15 55021.1 1475.84  24
   1  -5  15 55822.0 1452.42  26
   1   5  16 10142.1 516.640  14
  -1  -5 -16 9398.03 484.433  11
   1   5  16 10161.5 506.381   5
   1   5  16 10088.9 515.208   6
  -1  -5 -16 9995.65 537.159   2
   1  -5  16 10114.5 486.217  31
   1  -5  16 10525.3 498.532  26
   1   5  17 48553.6 1368.13  14
  -1  -5 -17 47541.9 1334.30  11
   1   5  17 47895.3 1335.93   5
   1   5  17 47797.1 1354.20   6
  -1  -5 -17 47924.4 1391.19   2
   1   5  17 47864.3 1345.57  29
   1  -5  17 48232.8 1316.34  26
  -1  -5 -18 18393.0 691.350  11
   1   5  18 17614.1 706.043  14
   1   5  18 17351.2 683.818  29
   1  -5  18 16660.0 658.383  31
   1   5  18 16656.9 667.585   5
  -1  -5 -18 18139.6 735.476   2
   1   5  18 18623.9 716.316   6
  -1  -5 -19 10251.7 486.757  11
   1   5  19 8648.00 471.695  14
   1  -5  19 8637.39 448.844  31
  -1  -5 -19 9672.58 513.144   2
   1   5  19 8849.49 465.019   5
  -1  -5 -20 371.875 170.663  11
   1   5  20 735.189 176.178  29
   1  -5  20 595.667 170.368  31
   1   5  20 563.309 180.315   9
  -1  -5 -20 532.704 209.200   2
   1   5  21 1721.42 226.703  14
   1   5  21 1724.28 211.708   5
   1   5  21 1695.50 213.731   9
  -1  -5 -22 3279.97 253.222  11
   1   5  22 3045.01 252.390  14
   1   5  22 3261.69 246.937   9
  -1  -5 -22 3476.88 285.212   2
   1   5  23 10798.5 424.106  14
  -1   5 -23 11502.4 451.696   2
  -1   5 -24 3328.52 210.781   2
  -1  -5 -25 2421.24 146.215  12
  -1   6  25 10514.0 339.413  14
   1  -6 -25 11288.7 344.427  12
   1  -6 -24 7468.84 312.893  12
  -1   6  24 7912.61 325.498  14
   1  -6 -23 4836.02 280.322  12
  -1   6  23 4938.89 290.082  14
   1  -6 -22 33124.6 940.749  12
  -1  -6  22 32166.2 929.939  18
  -1   6  22 33536.5 946.519   9
  -1   6  22 33566.1 961.698  14
   1  -6 -22 33665.8 898.455  33
  -1   6  21 9144.02 447.772   9
  -1   6  21 8755.51 443.701  14
  -1  -6  21 9126.66 442.531  18
   1  -6 -21 8547.22 406.429  33
   1  -6 -20 374.736 171.668  11
  -1  -6  20 197.720 162.105  31
  -1   6  20 99.8946 136.610  29
  -1   6  20 170.732 150.143   9
  -1   6  19 2047.14 271.741  14
   1  -6 -19 2245.52 262.810  11
  -1  -6  19 2030.69 253.543  31
  -1   6  19 1935.18 252.582   9
  -1   6  19 1891.08 248.310   5
   1  -6 -18 9824.18 497.675  11
  -1   6  18 9953.12 518.507  14
  -1  -6  18 9096.22 487.980  31
  -1   6  18 9622.50 502.685   9
  -1   6  18 10440.5 520.508   5
  -1   6  17 32476.1 1038.66  14
   1  -6 -17 31995.0 1000.91  11
   1  -6 -17 31198.5 1020.80   2
  -1   6  17 32787.6 1034.39   9
  -1   6  17 31553.3 1022.16   5
   1  -6 -16 97629.3 2313.62  11
  -1   6  16 93302.2 2264.87  15
  -1   6  16 100045. 2349.94   5
  -1   6  16 96526.2 2340.18   9
   1  -6 -16 97439.3 2345.73   2
  -1  -6  16 98757.0 2329.82  31
   1  -6 -15 23273.7 800.047  11
   1  -6 -15 23204.6 822.090   2
  -1   6  15 23272.2 816.185   5
  -1   6  15 21880.2 805.420   9
  -1  -6  15 23624.3 810.043  31
  -1  -6  15 23871.8 820.519  26
  -1  -6  15 23463.8 835.325  24
   1  -6 -14 530.944 178.168  11
  -1   6  14 888.640 198.228   5
   1  -6 -14 754.369 215.447   2
  -1   6  14 951.172 209.389   9
  -1  -6  14 688.676 180.130  31
  -1  -6  14 933.451 231.477  24
  -1  -6  14 805.558 214.358  26
   1  -6 -13 7704.28 409.223  11
  -1   6  13 8977.75 443.147   6
   1  -6 -13 9350.38 462.360   2
  -1   6  13 8719.05 441.206   5
  -1  -6  13 8164.40 430.505  31
  -1  -6  13 8193.84 448.531  24
  -1  -6  13 8978.29 450.061  26
   1  -6 -12 29471.9 874.066  11
  -1   6  12 29234.7 898.687   5
  -1   6  12 29868.6 893.099   6
   1  -6 -12 29913.3 918.812   2
  -1  -6  12 29312.1 863.531  28
  -1  -6  12 29587.2 897.778  31
  -1  -6  12 29267.2 916.159  24
  -1  -6  12 29785.6 902.293  26
  -1  -6  12 29668.9 924.150  20
   1  -6 -11 779.159 171.634  11
   1  -6 -11 923.460 204.287   2
  -1   6  11 1052.69 178.265   6
  -1   6  11 1095.28 192.097   5
  -1  -6  11 967.469 191.659  31
  -1  -6  11 765.542 177.303  21
  -1  -6  11 1130.40 210.844  20
  -1  -6  11 869.888 200.520  24
  -1  -6  11 610.737 180.104  26
  -1   6  10 34854.4 965.661   5
  -1   6  10 34290.3 949.910   6
  -1  -6  10 35514.0 976.210  31
  -1  -6  10 34968.9 946.284  28
  -1  -6  10 36515.5 1008.46  20
  -1  -6  10 33973.2 963.715  26
   1  -6  -9 59235.8 1432.48  11
   1  -6  -9 62427.2 1490.44   2
  -1  -6   9 62843.6 1456.59  28
  -1  -6   9 60175.4 1467.97  31
  -1  -6   9 61225.5 1481.42  21
  -1  -6   9 60499.7 1472.25  24
   1  -6  -8 13663.2 469.658  11
  -1   6   8 13391.7 475.334   5
  -1   6   8 13602.7 466.076   6
   1  -6  -8 13300.2 447.948  34
  -1  -6   8 13686.0 491.077  31
  -1  -6   8 14012.0 485.749  28
  -1  -6   8 12457.7 482.529  21
  -1  -6   8 13696.5 489.037  24
   1  -6  -7 10095.4 372.330  11
   1  -6  -7 9383.76 323.664  13
  -1  -6   7 9943.31 347.719  17
  -1   6   7 9405.75 377.327   5
  -1   6   7 9925.74 371.582   6
   1  -6  -7 9079.93 359.141  34
  -1  -6   7 10315.0 397.912  28
  -1  -6   7 10372.6 407.353  31
  -1  -6   7 10003.6 388.751  25
  -1  -6   7 10741.2 407.794  21
  -1  -6   7 10324.7 398.019  26
  -1  -6   7 10042.7 393.433  24
  -1  -6   6 104741. 2219.49  18
  -1  -6   6 103400. 2208.61  17
   1  -6  -6 104905. 2226.24  11
   1  -6  -6 101212. 2186.74  13
  -1   6   6 103443. 2243.32   5
  -1   6   6 105815. 2221.88   6
   1  -6  -6 103265. 2233.56  34
  -1  -6   6 106420. 2262.57  28
  -1  -6   6 103366. 2265.24  21
  -1  -6   6 105590. 2255.35  26
  -1  -6   6 109083. 2258.97  25
  -1  -6   5 33184.1 805.213  18
  -1  -6   5 32672.3 812.170  17
   1  -6  -5 32775.9 814.087  11
   1  -6  -5 32432.8 799.486  13
   1  -6  -5 32429.1 770.465   1
  -1   6   5 31483.9 820.045   5
  -1   6   5 33565.7 806.026   6
  -1  -6   5 34973.5 858.484  28
  -1  -6   5 32840.0 842.751  27
   1  -6  -5 33061.1 833.909  34
   1  -6  -5 33182.2 764.072  28
  -1  -6   5 32532.8 838.668  26
  -1  -6   5 34334.6 857.803  21
  -1  -6   5 32131.3 831.663  25
   1  -6  -5 32151.9 756.015  22
  -1  -6   5 34350.4 869.320  19
   1  -6  -4 2751.33 172.083  11
   1  -6  -4 2595.07 170.730  13
  -1  -6   4 2791.62 177.393  17
  -1  -6   4 2632.82 160.014  18
  -1   6   4 2619.22 171.959   5
   1  -6  -4 2847.44 145.417   1
  -1   6   4 2541.92 188.921   9
  -1   6   4 2511.66 155.099   6
   1  -6  -4 2835.59 191.353  34
   1  -6  -4 2788.68 155.989  28
  -1  -6   4 2841.17 196.891  28
  -1  -6   4 2865.01 198.631  21
  -1  -6   4 2999.17 189.628  25
   1  -6  -4 2640.61 149.671  22
  -1  -6   4 2586.53 186.112  26
  -1  -6   4 2874.02 204.759  19
  -1  -6   4 2500.67 188.125  27
   1  -6  -3 181767. 3631.28  13
  -1  -6   3 178556. 3639.29  17
  -1   6   3 180784. 3647.24   9
   1  -6  -3 174577. 3561.94   1
  -1   6   3 185847. 3619.36   5
  -1  -6   3 177275. 3653.00  28
   1  -6  -3 180202. 3652.01  33
   1  -6  -3 178386. 3648.84  34
   1  -6  -3 176338. 3595.81  28
  -1  -6   3 179889. 3655.28  21
  -1  -6   3 174530. 3621.11  25
  -1  -6   3 180410. 3643.07  27
  -1  -6   3 181412. 3671.47  19
   1  -6  -3 177954. 3598.56  22
  -1  -6   3 173313. 3582.47  18
   1  -6  -2 405.277 92.8046  12
   1  -6  -2 836.043 123.793  13
  -1  -6   2 313.778 111.574  17
  -1   6   2 313.551 106.782   9
   1  -6  -2 267.092 73.3742   1
  -1   6   2 239.297 89.4416   5
  -1  -6   2 442.948 126.067  28
   1  -6  -2 414.908 102.497  28
   1  -6  -2 347.269 112.400  34
   1  -6  -2 510.845 122.638  33
   1  -6  -2 359.261 100.907  22
  -1  -6   2 288.828 121.965  21
  -1  -6   2 282.041 105.477  27
  -1  -6   2 434.782 140.827  19
  -1  -6   1 20281.1 572.343  17
   1  -6  -1 21531.7 570.019  13
  -1   6   1 20435.9 545.998   9
   1  -6  -1 19056.1 508.060  12
  -1   6   1 20121.5 510.631   5
  -1  -6   1 20428.9 566.016  28
   1  -6  -1 20109.7 561.749  33
   1  -6  -1 20839.1 550.881  28
   1  -6  -1 19585.8 568.120  34
  -1  -6   1 19985.9 524.383  25
   1  -6  -1 20622.7 546.893  22
  -1  -6   1 21217.8 574.966  21
   1  -6   0 4400.42 174.601  12
  -1   6   0 4384.37 202.009   9
  -1   6   0 4159.21 168.564   5
   1  -6   0 4375.01 226.487  33
   1  -6   0 4278.40 215.658  28
  -1  -6   0 4313.83 226.787  28
  -1  -6   0 4535.16 228.638  21
   1  -6   0 4063.30 213.536  22
  -1  -6   0 4100.06 179.968  25
  -1  -6  -1 7080.36 288.561  33
   1  -6   1 6700.72 281.960  28
   1  -6   1 6711.01 281.159  33
  -1  -6  -1 6705.98 279.487  28
   1  -6   1 6940.46 285.615  21
   1  -6   1 6709.19 283.448  19
   1  -6   1 6386.67 265.733  25
   1  -6   1 6557.51 279.219  22
  -1  -6  -1 7145.88 274.283  23
  -1  -6  -1 6829.50 225.818  25
  -1  -6  -2 48739.2 1063.76  11
   1   6   2 48825.5 1088.34   8
  -1  -6  -2 50002.5 1146.51  33
   1  -6   2 49252.8 1145.62  28
  -1  -6  -2 49309.5 1131.91  28
   1  -6   2 50971.5 1150.94  22
   1  -6   2 50785.1 1143.27  25
   1  -6   2 49088.7 1144.32  21
   1  -6   2 49727.6 1151.94  19
  -1  -6  -2 48140.8 1044.99  25
  -1  -6  -2 51377.2 1130.09  23
   1  -6   2 49261.0 1159.79  27
   1   6   3 78849.0 1666.52   8
  -1  -6  -3 76955.9 1703.50  33
   1  -6   3 76294.5 1705.60  28
  -1  -6  -3 75925.3 1675.93  28
   1  -6   3 80665.8 1726.00  27
   1  -6   3 78007.1 1706.15  21
   1  -6   3 78995.9 1714.40  22
  -1  -6  -3 78120.0 1677.70  23
   1  -6   3 78949.0 1706.65  25
   1  -6   3 77085.8 1714.67  19
   1   6   4 48740.0 1118.73   8
   1  -6   4 49375.5 1156.50  28
  -1  -6  -4 49555.9 1116.93  28
  -1  -6  -4 48511.2 1140.83  33
   1  -6   4 47963.3 1140.55  21
   1  -6   4 48391.2 1155.54  22
   1  -6   4 50217.3 1167.94  27
   1  -6   4 48235.4 1157.80  19
   1  -6   4 48532.4 1151.82  25
   1   6   5 91231.1 1964.32   8
  -1  -6  -5 89941.5 1974.32  33
  -1  -6  -5 87577.1 1927.70  28
   1  -6   5 93211.1 2011.31  27
   1  -6   5 92591.4 1996.33  28
   1  -6   5 93077.0 1996.38  25
   1  -6   5 92648.6 1983.87  21
   1  -6   5 90892.3 1992.63  22
   1   6   6 59708.6 1382.03   8
  -1  -6  -6 59988.8 1413.71   2
   1  -6   6 60503.6 1419.54  27
  -1  -6  -6 60028.3 1329.19  28
   1  -6   6 60830.6 1409.64  28
  -1  -6  -6 58727.9 1380.62  33
   1  -6   6 61494.9 1429.48  20
   1  -6   6 60252.8 1400.99  22
   1  -6   6 60282.2 1395.12  21
   1  -6   6 59626.7 1397.20  25
  -1  -6  -7 41756.9 1064.55   2
   1   6   7 41475.8 1035.01   8
   1   6   7 40452.5 1027.67   6
   1  -6   7 41298.4 1053.35  28
   1  -6   7 42282.3 1047.74  22
   1  -6   7 42084.5 1071.61  20
   1  -6   7 39750.6 1041.49  25
   1  -6   7 41751.5 1039.28  21
  -1  -6  -8 9396.15 426.140   2
   1   6   8 10668.5 407.953   6
   1   6   8 9908.08 404.515   8
   1  -6   8 9776.59 395.990  31
   1  -6   8 10338.3 416.728  28
   1  -6   8 10018.8 407.190  21
   1  -6   8 10900.0 429.756  25
   1   6   9 154831. 3343.78   8
   1  -6   9 158891. 3331.00  31
   1  -6   9 160200. 3359.93  25
   1  -6   9 156032. 3350.04  21
  -1  -6 -10 14361.1 558.797   2
   1   6  10 15586.8 545.276   6
   1  -6  10 14313.8 525.301  31
   1  -6  10 13837.9 555.772  20
   1  -6  10 15040.7 545.527  25
   1  -6  10 13920.5 548.550  24
   1  -6  10 14424.3 520.917  22
   1   6  11 27289.6 830.463   6
   1   6  11 27379.6 839.336   8
  -1  -6 -11 28043.7 876.443   2
   1  -6  11 27268.3 818.354  31
   1  -6  11 25989.8 800.554  22
   1  -6  11 27847.7 845.104  26
   1  -6  11 27339.2 834.960  25
   1  -6  11 28482.1 857.644  24
   1   6  12 27605.2 881.876   8
   1   6  12 28345.8 881.560   6
   1   6  12 28437.5 888.561   5
  -1  -6 -12 30492.4 938.598   2
   1  -6  12 27988.3 857.387  31
   1  -6  12 29387.6 890.919  26
   1  -6  12 29696.8 907.294  24
  -1  -6 -13 4199.66 349.455   2
   1   6  13 4658.59 326.477   5
   1   6  13 4605.34 336.277   8
   1   6  13 4053.52 313.781   6
   1  -6  13 4645.56 309.170  31
   1  -6  13 4400.05 324.623  26
   1  -6  13 4446.00 335.045  24
  -1  -6 -14 20642.2 740.573  11
   1   6  14 22122.3 783.926   5
   1   6  14 21841.1 771.496   6
  -1  -6 -14 22649.5 816.900   2
   1  -6  14 22784.7 757.682  31
   1  -6  14 22070.5 782.367  24
   1  -6  14 21216.1 753.429  26
  -1  -6 -15 37984.2 1103.49  11
   1   6  15 37287.9 1127.48   6
  -1  -6 -15 37185.8 1155.19   2
   1   6  15 39088.1 1136.98   5
   1  -6  15 36889.8 1088.06  31
   1  -6  15 37407.4 1138.44  24
   1  -6  15 38034.5 1116.51  26
   1   6  16 29978.5 975.934   6
  -1  -6 -16 30350.0 1003.26   2
   1   6  16 30887.2 985.595   5
  -1  -6 -16 30852.9 963.610  11
   1  -6  16 30210.3 962.305  26
   1  -6  16 29272.6 976.700  24
   1   6  17 3417.77 320.832  14
  -1  -6 -17 2845.73 292.608  11
  -1  -6 -17 3442.39 338.207   2
   1   6  17 2342.28 280.578   5
   1   6  17 2605.29 288.974   6
   1  -6  17 2828.15 280.150  31
   1  -6  17 3124.57 301.541  26
  -1  -6 -18 94.0879 161.736  11
   1   6  18 104.539 171.548  14
   1  -6  18 215.848 161.304  31
   1   6  18 486.602 195.055  29
  -1  -6 -18 423.140 226.858   2
   1   6  18 258.953 157.671   5
   1   6  18 187.188 178.751   6
  -1  -6 -19 54.3511 152.690  11
   1   6  19 210.433 154.734  29
   1   6  19 19.4772 157.539   9
  -1  -6 -19 261.663 199.383   2
   1   6  20 379.403 179.902  14
   1   6  20 154.945 148.967  29
   1   6  20 435.511 161.626   5
  -1  -6 -21 4712.09 313.050  11
   1   6  21 4073.90 298.818  14
   1   6  21 4435.24 301.539   9
   1   6  21 4793.69 314.154   5
   1   6  22 209.778 126.112  14
  -1  -6 -22-38.6538 130.636  11
   1   6  22 115.317 122.621   5
   1   6  22 39.3748 121.701   9
  -1   6 -23 4842.33 264.669   2
  -1  -6 -24 1743.22 145.908  12
  -1   7  24 1386.28 143.734  14
   1  -7 -24 1647.07 141.350  12
  -1   7  23 11887.1 437.305  14
   1  -7 -23 12313.1 433.152  12
  -1   7  22 3329.25 259.957  14
  -1   7  22 3501.82 256.937   9
   1  -7 -22 3711.66 261.007  12
   1  -7 -22 3315.31 222.223  33
  -1   7  21 4976.55 332.283   9
   1  -7 -21 5805.57 333.415  12
  -1   7  21 6071.48 353.730  14
   1  -7 -21 5428.32 311.124  33
  -1   7  20-18.1465 165.485  14
  -1   7  20 146.162 143.023  29
   1  -7 -20 31.2011 143.066  33
  -1   7  20 36.3083 156.962   5
   1  -7 -19 2534.56 262.647  33
  -1   7  19 1960.39 263.049   9
  -1   7  18 22162.2 806.019   9
  -1   7  18 22558.5 805.060   5
  -1   7  18 21952.8 802.134  14
   1  -7 -18 21939.6 777.750  11
  -1  -7  18 20615.4 752.327  18
  -1   7  17 2527.74 286.135   9
  -1   7  17 2717.31 300.049   5
  -1  -7  17 2597.25 274.110  18
  -1   7  17 2437.85 291.290  14
   1  -7 -17 2789.22 278.525  11
  -1   7  16 3352.63 329.050   9
  -1   7  16 3377.81 316.347   5
   1  -7 -16 2965.45 282.421  11
   1  -7 -15 4944.51 360.863  11
  -1   7  15 4847.31 371.308   5
  -1   7  15 5151.41 389.905   9
  -1  -7  15 6317.89 381.427  31
  -1  -7  15 5644.29 391.733  26
  -1  -7  15 5535.11 403.438  24
   1  -7 -14 5687.64 370.163  11
  -1   7  14 6345.29 416.348   9
  -1   7  14 6175.73 406.147   5
  -1  -7  14 5889.82 377.985  31
  -1  -7  14 6253.43 411.125  24
  -1  -7  14 6396.54 409.997  26
   1  -7 -13 129393. 2887.25  11
  -1   7  13 131489. 2948.00   9
  -1   7  13 131379. 2930.04   5
  -1  -7  13 125872. 2905.16  31
  -1  -7  13 125626. 2870.92  28
  -1  -7  13 130814. 2943.85  24
  -1  -7  13 127373. 2920.36  26
   1  -7 -12 20141.8 690.406  11
  -1   7  12 19652.8 723.863   9
  -1   7  12 20324.7 724.175   5
  -1  -7  12 18769.2 681.042  28
  -1  -7  12 20806.7 719.599  31
  -1  -7  12 20960.8 736.027  26
  -1  -7  12 20818.2 745.133  24
  -1  -7  12 20743.1 754.835  20
   1  -7 -11 1925.47 222.139  11
  -1   7  11 1547.38 215.047   5
  -1   7  11 1564.13 213.362   6
  -1   7  11 1905.42 237.502   9
  -1  -7  11 2056.39 225.473  28
  -1  -7  11 2045.69 237.889  21
  -1  -7  11 1463.71 232.459  20
  -1  -7  11 1955.08 238.037  26
  -1  -7  11 1567.83 237.195  24
   1  -7 -10 80331.9 1935.00  11
  -1   7  10 85714.5 2007.05   9
  -1   7  10 84263.3 1981.84   5
  -1   7  10 86749.9 1967.33   6
  -1  -7  10 84291.3 1966.53  28
   1  -7 -10 85167.3 1908.46  34
  -1  -7  10 84349.9 1998.49  21
  -1  -7  10 87118.7 2031.28  20
  -1  -7  10 83824.7 1991.78  24
  -1  -7  10 83285.2 1983.39  26
  -1   7   9 25718.0 770.487   5
  -1   7   9 23455.3 763.276   9
  -1   7   9 24033.5 736.288   6
   1  -7  -9 24553.5 715.519  34
  -1  -7   9 24862.6 764.990  26
  -1  -7   9 24599.5 775.242  24
  -1  -7   9 24858.6 781.695  21
  -1  -7   9 25907.0 806.198  20
   1  -7  -8 25643.5 748.452  11
   1  -7  -8 27421.0 760.461  34
  -1  -7   8 26020.2 781.479  26
  -1  -7   8 28101.9 834.563  20
   1  -7  -7 34175.2 886.137  11
  -1   7   7 34463.0 935.419   9
  -1   7   7 34751.3 888.824   6
  -1  -7   7 34382.6 926.400  28
  -1  -7   7 32811.8 929.127  21
  -1  -7   7 32363.8 921.631  24
   1  -7  -6 13265.9 445.697  11
  -1   7   6 13463.3 441.767   6
  -1   7   6 12689.0 472.699   9
  -1   7   6 13862.3 469.533   5
  -1  -7   6 12178.6 475.374  28
  -1  -7   6 12517.4 472.739  21
  -1  -7   6 13465.8 479.252  26
  -1  -7   6 13995.9 478.914  25
  -1  -7   5 1069.85 132.996  17
   1  -7  -5 953.067 132.233  11
  -1   7   5 971.169 147.762   5
  -1   7   5 968.950 157.164   9
  -1  -7   5 818.206 156.121  28
  -1  -7   5 1259.20 171.763  21
  -1  -7   5 999.117 143.472  25
  -1  -7   5 849.385 151.720  26
  -1  -7   5 999.007 167.664  19
  -1  -7   5 984.831 157.719  27
  -1  -7   4 13725.7 454.897  17
  -1   7   4 14727.5 458.733   5
  -1   7   4 14279.4 479.391   9
   1  -7  -4 14019.8 427.302  28
  -1  -7   4 13778.1 486.548  28
  -1  -7   4 14433.3 493.024  21
  -1  -7   4 14064.5 468.185  26
  -1  -7   4 14901.0 506.036  19
  -1  -7   4 14335.9 481.715  27
  -1  -7   4 14756.0 470.381  25
   1  -7  -4 14609.8 425.891  22
  -1  -7   3 28645.1 763.213  17
   1  -7  -3 27793.4 719.319  12
  -1   7   3 29202.9 770.090   9
  -1   7   3 30192.7 743.882   5
   1  -7  -3 28188.5 728.966  28
  -1  -7   3 29218.9 787.246  28
  -1  -7   3 29308.1 799.899  19
  -1  -7   3 29055.6 754.127  26
  -1  -7   3 28929.8 750.829  25
  -1  -7   3 28960.4 771.415  27
   1  -7  -3 29065.6 732.112  22
  -1  -7   3 29644.8 792.133  21
   1  -7  -2 746.987 105.621  12
  -1   7   2 1190.72 141.877   9
  -1   7   2 1084.69 120.364   5
   1  -7  -2 824.698 130.600  28
   1  -7  -2 1007.89 142.300  33
  -1  -7   2 1151.17 160.781  28
  -1  -7   2 935.978 166.186  21
   1  -7  -2 1227.92 134.973  22
  -1  -7   2 984.973 131.369  26
  -1  -7   2 1114.25 131.260  25
  -1  -7   2 803.704 157.519  19
  -1  -7   2 868.787 134.976  27
  -1   7   1 245.163 103.216   9
   1  -7  -1 324.313 113.574  28
  -1  -7   1 375.398 134.967  28
   1  -7  -1 261.046 121.642  33
   1  -7  -1 333.829 107.412  22
  -1  -7   1 325.765 94.3342  25
  -1  -7   1 373.467 130.397  21
   1  -7  -1 275.246 100.740  25
  -1  -7   1 318.706 116.594  27
  -1   7   0 7208.64 291.531   9
   1  -7   0 8091.37 317.874  28
   1  -7   0 7899.60 337.572  33
  -1  -7   0 8167.41 328.566  28
   1  -7   0 8574.47 327.455  22
  -1  -7   0 7524.63 272.696  26
  -1  -7   0 7926.89 334.634  21
   1  -7   0 8044.24 307.601  25
  -1  -7   0 7469.16 319.143  23
  -1  -7  -1 114951. 2431.43  28
   1  -7   1 111734. 2431.71  28
   1  -7   1 112935. 2443.97  21
   1  -7   1 111071. 2441.59  19
  -1  -7  -1 116791. 2423.61  23
   1  -7   1 115689. 2437.70  22
   1  -7   1 118105. 2461.72  27
  -1  -7  -1 113197. 2347.25  25
   1  -7   1 113872. 2419.25  25
  -1  -7  -1 117280. 2450.89  21
  -1  -7  -2 7069.39 319.036  33
   1  -7   2 7941.73 325.957  28
  -1  -7  -2 7530.76 308.891  28
   1  -7   2 7513.38 331.231  19
   1  -7   2 7426.87 325.770  22
   1  -7   2 7871.86 321.271  25
   1  -7   2 7526.75 324.293  21
  -1  -7  -2 7275.67 306.056  23
   1  -7   2 7433.85 333.850  27
   1   7   3 8168.24 298.263   6
   1  -7   3 8569.28 346.792  28
  -1  -7  -3 8128.37 324.960  28
   1  -7   3 8247.79 358.951  27
   1  -7   3 8427.59 352.138  22
   1  -7   3 8259.68 344.189  25
   1  -7   3 7958.94 349.085  19
  -1  -7  -3 8160.39 322.796  23
   1  -7   3 7951.84 338.533  21
  -1  -7  -4 84943.3 1790.77  11
   1   7   4 85130.3 1814.72   6
   1  -7   4 81434.6 1866.14  28
  -1  -7  -4 80455.4 1817.70  28
   1  -7   4 83439.0 1865.94  21
   1  -7   4 82833.6 1871.87  22
   1  -7   4 83955.1 1883.49  19
   1  -7   4 85565.5 1894.76  27
   1  -7   4 85512.0 1870.69  25
  -1  -7  -5 1504.58 142.614  11
   1   7   5 1268.59 145.896   6
   1   7   5 1469.92 155.866   8
  -1  -7  -5 1402.88 141.297  28
   1  -7   5 1180.26 166.489  28
   1  -7   5 1344.15 178.322  27
   1  -7   5 1199.84 168.787  21
   1  -7   5 1489.44 173.518  25
  -1  -7  -6 83.2007 97.0794  11
   1   7   6 76.1316 118.483   8
   1   7   6 10.2957 105.801   6
  -1  -7  -6 22.7511 119.959  33
  -1  -7  -6 59.7934 93.4253  28
   1  -7   6-24.7022 123.505  28
   1  -7   6 107.351 121.482  25
   1  -7   6 155.049 144.044  27
   1  -7   6 177.093 124.500  21
  -1  -7  -7 17650.3 556.655  11
   1   7   7 18280.8 586.639   8
  -1  -7  -7 18510.8 591.321  33
   1  -7   7 18377.2 605.813  22
   1  -7   7 17929.3 597.811  25
   1  -7   7 18529.2 601.652  21
  -1  -7  -8 809.331 147.971  11
  -1  -7  -8 656.825 153.520  33
   1  -7   8 741.793 166.426  22
   1  -7   8 696.035 174.760  20
   1  -7   8 409.721 149.904  25
  -1  -7  -9 25991.3 810.563   2
   1   7   9 25547.1 773.470   6
  -1  -7  -9 26959.8 781.804  33
   1  -7   9 24376.0 782.544  28
   1  -7   9 24816.6 807.214  20
   1  -7   9 25719.0 784.170  22
   1  -7   9 26453.4 802.018  25
  -1  -7 -10 274.763 138.686  11
   1   7  10 203.503 141.181   8
  -1  -7 -10-33.3199 173.480   2
   1   7  10 149.584 135.683   6
  -1  -7 -10 84.5724 146.152  33
   1  -7  10 223.248 141.732  22
   1  -7  10 31.5876 160.156  26
   1  -7  10 466.101 163.534  20
   1  -7  10 268.296 152.593  21
   1  -7  10 114.294 155.481  24
   1  -7  10 156.371 158.568  25
  -1  -7 -11 13194.5 519.067  11
   1   7  11 13466.6 541.838   6
   1   7  11 12641.2 541.649   5
  -1  -7 -11 13308.3 566.556   2
  -1  -7 -11 13054.0 519.770  33
   1  -7  11 13464.2 546.742  25
   1  -7  11 13526.5 557.311  26
   1  -7  11 13837.5 566.243  24
  -1  -7 -12 7502.26 388.264  11
  -1  -7 -12 7341.20 431.358   2
   1   7  12 6334.22 395.117   5
   1   7  12 7447.52 398.707   6
  -1  -7 -12 7298.59 382.076  33
   1  -7  12 6867.77 408.382  24
   1  -7  12 7853.86 419.409  26
  -1  -7 -13 7624.07 411.868  11
   1   7  13 8654.30 458.012   5
   1   7  13 7996.08 436.757   6
  -1  -7 -13 8235.58 459.017   2
  -1  -7 -13 7613.27 401.698  33
   1  -7  13 8059.02 445.879  24
   1  -7  13 6719.00 424.384  26
  -1  -7 -14 33508.9 1010.59  11
   1   7  14 33310.0 1041.74   5
   1   7  14 32750.3 1028.46   6
  -1  -7 -14 34167.3 1076.11   2
  -1  -7 -14 33019.5 977.908  33
   1  -7  14 33457.9 1036.69  26
   1  -7  14 33354.6 1051.90  24
  -1  -7 -15 111.042 163.985  11
   1   7  15 267.691 198.069   5
   1   7  15 322.502 184.863   6
  -1  -7 -15 127.943 200.926   2
  -1  -7 -15 16.7078 142.665  33
   1  -7  15 78.9500 170.672  26
   1  -7  15 314.403 197.500  24
  -1  -7 -16 4846.90 400.383   2
   1   7  16 5382.42 379.473   6
   1   7  16 4773.11 363.106   5
  -1  -7 -16 5433.17 361.740  11
   1  -7  16 5601.83 380.653  26
   1  -7  16 5510.93 394.415  24
   1   7  17 14856.8 638.994   6
   1   7  17 15495.4 643.081   5
   1   7  17 14285.9 634.280  14
  -1  -7 -17 15506.3 619.278  11
   1  -7  17 15386.7 628.866  26
  -1  -7 -18 32534.4 985.677  11
   1   7  18 31281.7 1008.80  14
   1   7  18 32310.2 1008.04   5
   1   7  18 31586.6 1011.06   9
   1   7  19 31812.8 985.595  14
   1   7  19 31491.0 975.216  29
   1   7  19 31332.7 977.100   5
  -1  -7 -20 307.902 158.210  11
   1   7  20 117.133 148.265  14
   1   7  20 114.451 134.127  29
   1   7  20 66.2016 138.569   5
   1   7  20 50.7900 137.915   9
   1   7  21 440.536 152.543  14
  -1  -7 -21 430.880 151.985  11
   1   7  21 249.636 143.566   9
   1   7  21 501.360 155.620   5
   1   7  22 640.132 143.065  14
   1   7  22 302.985 123.712   5
   1   7  22 481.655 141.878   9
  -1  -7 -23 9439.33 341.410  12
  -1   7 -23 8249.37 307.746   2
  -1  -7 -24 2848.67 156.352  12
   1  -8 -23 5947.66 258.781  12
  -1   8  23 5460.54 258.563  14
   1  -8 -22 388.400 124.959  12
  -1   8  22 370.551 135.940  14
  -1   8  22 469.160 141.206   9
  -1   8  21 309.643 147.919  14
   1  -8 -21 466.921 146.876  12
  -1   8  21 221.567 151.907   9
   1  -8 -21 295.024 119.813  33
  -1   8  20 6587.95 382.475  14
  -1   8  20 6892.52 389.508   9
   1  -8 -20 7149.45 371.582  12
  -1   8  20 6536.55 379.636   5
   1  -8 -20 6603.65 352.302  33
  -1   8  20 6393.34 356.483  29
  -1  -8  20 6303.00 326.884  23
  -1   8  19 11699.8 524.655  14
  -1   8  19 10665.8 509.304   5
   1  -8 -19 10937.4 485.519  33
  -1  -8  19 10584.2 457.887  23
   1  -8 -18 4368.92 332.372  33
  -1   8  18 4336.54 353.668   9
  -1   8  17 39840.6 1204.39  14
  -1   8  17 42977.2 1239.97   9
  -1   8  17 40181.1 1208.27   5
   1  -8 -16 264.027 169.216  11
  -1   8  16 348.635 195.466   9
  -1   8  16 549.445 193.931   5
   1  -8 -16 394.137 188.722  33
   1  -8 -15 8334.79 446.685  11
  -1   8  15 7990.75 462.871   5
  -1   8  15 8821.22 495.054   9
   1  -8 -15 8197.75 453.367  33
  -1  -8  15 8527.01 466.814  26
  -1  -8  15 7324.86 467.576  24
  -1   8  14 2257.08 286.446   9
  -1   8  14 2257.47 275.258   5
   1  -8 -14 2566.60 266.366  11
  -1  -8  14 2375.30 294.790  26
  -1  -8  14 2642.42 313.839  24
  -1   8  13 31818.2 1010.97   9
  -1   8  13 29780.6 976.690   5
   1  -8 -13 30190.6 940.998  11
  -1  -8  13 31028.4 989.506  26
  -1  -8  13 30776.2 999.721  24
   1  -8 -12 403.373 176.596  11
  -1   8  12 180.028 175.208   9
  -1   8  12 94.3831 177.962   5
  -1  -8  12 416.649 176.964  28
  -1  -8  12 322.842 193.508  26
  -1  -8  12 332.961 186.654  20
  -1  -8  12 607.177 199.571  24
   1  -8 -11 1569.10 213.854  11
  -1   8  11 1871.96 239.924   5
  -1   8  11 1864.55 260.324   9
  -1  -8  11 1647.77 229.195  28
  -1  -8  11 1850.58 255.108  26
  -1  -8  11 1498.00 253.978  20
  -1  -8  11 1557.62 242.169  24
  -1  -8  11 2213.08 254.429  21
   1  -8 -10 296.959 153.382  11
  -1   8  10 434.951 169.725   5
  -1   8  10 449.537 173.067   9
  -1  -8  10 285.823 164.268  28
  -1  -8  10 474.332 197.638  20
  -1  -8  10 331.695 177.108  24
  -1  -8  10 252.405 166.374  21
  -1  -8  10 219.833 174.649  26
   1  -8  -9 26754.4 808.159  11
  -1   8   9 27403.3 863.104   9
  -1   8   9 27240.8 844.282   5
  -1  -8   9 28224.0 856.082  28
   1  -8  -9 27220.7 852.442  33
  -1  -8   9 28033.6 877.394  21
  -1  -8   9 27166.7 853.367  24
  -1  -8   9 27661.4 852.650  26
  -1  -8   9 28730.5 900.429  20
  -1   8   8 20532.0 702.160   9
  -1   8   8 20996.7 688.653   5
  -1  -8   8 20945.9 701.891  28
   1  -8  -8 20826.3 704.742  33
  -1  -8   8 21183.0 714.404  21
  -1  -8   8 22210.6 746.277  20
  -1  -8   8 20480.4 700.346  24
  -1  -8   8 21426.4 695.189  26
  -1   8   7 9163.88 400.431   5
  -1  -8   7 8640.07 411.209  28
   1  -8  -7 8841.73 421.183  33
  -1  -8   7 8441.11 401.504  26
  -1  -8   7 8620.33 413.588  21
  -1  -8   7 9079.62 414.851  24
   1  -8  -6 2902.89 253.365  33
  -1  -8   6 2046.80 208.097  26
   1  -8  -5 51892.0 1217.05  12
  -1   8   5 51064.7 1239.31   5
  -1   8   5 49522.4 1269.48   9
   1  -8  -5 51641.6 1286.69  33
  -1  -8   5 50465.6 1271.20  27
  -1  -8   5 54007.3 1316.48  19
  -1  -8   5 49720.7 1250.44  25
  -1   8   4 12964.4 483.542   9
  -1   8   4 14233.2 466.243   5
   1  -8  -4 13595.2 440.663  28
   1  -8  -4 13637.6 501.638  33
  -1  -8   4 14364.0 501.560  27
  -1  -8   4 13897.6 480.005  25
  -1  -8   4 13094.2 471.024  26
  -1   8   3 6951.62 330.647   9
   1  -8  -3 7778.49 355.127  33
  -1  -8   3 7124.37 349.018  28
   1  -8  -3 7226.82 307.082  28
  -1  -8   3 7315.12 336.766  27
   1  -8  -3 7029.28 298.672  22
  -1  -8   3 7596.07 325.228  26
  -1  -8   3 7057.05 314.116  25
  -1  -8   3 7407.68 349.744  21
   1  -8  -3 7624.51 294.286  25
  -1   8   2 21339.7 646.108   9
   1  -8  -2 22411.4 640.388  28
   1  -8  -2 23375.8 686.503  33
  -1  -8   2 23076.0 684.490  28
  -1  -8   2 22282.0 685.995  21
  -1  -8   2 21682.4 627.973  26
   1  -8  -2 23590.0 628.628  25
   1  -8  -2 22885.5 642.377  22
  -1  -8   2 22074.6 631.675  25
  -1  -8   2 22830.2 670.838  27
   1  -8  -1 5613.06 282.056  28
   1  -8  -1 6440.92 311.694  33
  -1  -8   1 5634.58 299.854  28
  -1  -8   1 5594.18 292.450  27
  -1  -8   1 5963.93 263.826  26
   1  -8  -1 6157.31 275.845  25
  -1  -8   1 5359.14 294.913  23
  -1  -8   1 5646.08 257.860  25
   1  -8  -1 5611.28 283.713  22
  -1  -8   1 6099.30 312.330  21
  -1  -8   0 21029.3 631.272  28
   1  -8   0 19947.3 614.159  28
   1  -8   0 20406.3 614.957  22
  -1  -8   0 20719.1 622.565  27
   1  -8   0 20543.4 638.237  19
   1  -8   0 20147.6 597.714  25
  -1  -8   0 20275.9 619.427  23
  -1  -8   0 21095.5 643.763  21
   1  -8   0 21227.3 643.152  21
  -1  -8  -1 35445.9 924.173  28
   1  -8   1 35165.8 927.034  28
  -1  -8  -1 34606.5 938.490  21
   1  -8   1 35405.6 930.432  22
   1  -8   1 36428.5 961.995  27
   1  -8   1 36232.5 916.841  25
   1  -8   1 35425.2 945.800  19
   1  -8   1 35350.9 939.253  21
  -1  -8  -1 35031.3 913.144  23
   1  -8   2 39267.9 994.505  28
  -1  -8  -2 36928.0 965.654  28
  -1  -8  -2 36599.8 988.180  21
   1  -8   2 39600.1 1015.86  27
  -1  -8  -2 37014.8 955.634  23
   1  -8   2 39358.5 982.898  25
   1  -8   2 37171.2 989.940  21
  -1  -8  -3 4312.42 269.186  33
  -1  -8  -3 3901.14 236.358  28
   1  -8   3 4113.05 271.236  28
   1  -8   3 4007.32 248.237  25
   1  -8   3 4270.33 262.327  21
   1  -8   3 4296.07 282.429  27
  -1  -8  -4 1722.83 202.078  33
  -1  -8  -4 1716.28 169.904  28
   1  -8   4 1955.88 220.912  27
   1  -8   4 2119.04 213.540  22
   1  -8   4 2003.65 200.561  25
   1  -8   4 2118.29 209.417  21
  -1  -8  -5 263644. 5304.55  33
  -1  -8  -5 251084. 5227.41  28
   1  -8   5 265604. 5336.09  27
   1  -8   5 253213. 5291.29  25
   1  -8   5 260510. 5315.71  22
   1  -8   6 25400.4 780.064  27
  -1  -8  -6 24208.4 737.147  33
   1  -8   6 23905.2 747.118  28
   1  -8   6 23434.5 761.176  20
   1  -8   6 23959.1 736.465  25
   1  -8   6 22191.7 732.006  22
  -1  -8  -7 20658.5 639.692  11
   1   8   7 22410.9 675.571   6
  -1  -8  -7 21186.5 692.537  33
   1  -8   7 22479.8 724.488  28
   1  -8   7 22062.0 712.620  25
   1  -8   7 22568.5 719.957  22
   1  -8   7 22687.1 742.075  20
   1   8   8 7616.29 363.595   6
   1  -8   8 6800.20 373.741  28
  -1  -8  -8 7132.12 371.914  33
   1  -8   8 7451.97 391.320  25
   1  -8   8 7715.68 396.898  22
   1  -8   8 8179.21 400.984  21
   1  -8   8 7472.85 416.059  20
  -1  -8  -9 17189.4 590.090  11
   1   8   9 17946.9 643.424   5
   1   8   9 17051.1 608.925   6
   1  -8   9 17569.4 644.354  28
  -1  -8  -9 18213.0 631.272  33
   1  -8   9 17633.2 641.789  21
   1  -8   9 18198.7 651.603  25
   1  -8   9 18122.1 642.921  22
   1  -8   9 16629.1 656.124  20
  -1  -8 -10 9211.81 417.448  11
   1   8  10 9761.53 460.969   5
   1   8  10 8721.97 425.779   6
  -1  -8 -10 10054.3 451.803  33
   1  -8  10 9460.82 452.290  22
   1  -8  10 9116.00 465.978  26
   1  -8  10 8990.63 469.113  20
   1  -8  10 8835.00 463.458  24
   1  -8  10 8764.56 443.384  21
   1  -8  10 9032.58 461.116  25
  -1  -8 -11 2456.35 236.705  11
   1   8  11 3253.29 273.634   6
   1   8  11 2473.46 258.034   5
  -1  -8 -11 2503.47 251.635  33
   1  -8  11 2388.82 265.188  21
   1  -8  11 2293.51 272.465  20
   1  -8  11 2249.31 272.876  26
   1  -8  11 2469.41 278.930  24
   1  -8  11 2192.07 256.076  25
  -1  -8 -12 397.864 172.162  11
   1   8  12 713.440 209.482   5
   1   8  12 726.343 182.713   6
  -1  -8 -12 421.674 168.976  33
   1  -8  12 736.954 204.931  24
   1  -8  12 361.873 190.726  26
  -1  -8 -13 572.476 186.220  11
   1   8  13 422.194 190.648   5
   1   8  13 437.644 173.781   6
  -1  -8 -13 619.214 179.325  33
   1  -8  13 355.140 189.040  26
   1  -8  13 536.931 205.743  24
  -1  -8 -14 2495.59 259.335  11
   1   8  14 2175.37 285.143   5
   1   8  14 2206.85 274.844   6
  -1  -8 -14 2194.57 245.375  33
   1  -8  14 2173.03 272.299  26
   1  -8  14 2262.15 282.833  24
  -1  -8 -15 9430.10 463.322  11
   1   8  15 8868.41 472.207   6
   1   8  15 8957.75 493.223   5
  -1  -8 -15 8403.98 437.152  33
   1  -8  15 8826.32 483.779  26
   1  -8  15 8878.94 492.157  24
   1   8  16 53334.0 1441.53   6
   1   8  16 52145.7 1440.81   5
  -1  -8 -16 51564.2 1394.44  11
   1  -8  16 52925.5 1452.80  24
   1  -8  16 50930.6 1419.60  26
   1   8  17 3880.82 342.652   9
   1   8  17 3234.50 306.803   5
   1   8  17 3845.78 336.794  14
  -1  -8 -17 3337.95 297.773  11
   1  -8  17 3648.34 321.292  26
   1   8  18 575.521 199.148  14
   1   8  18 532.191 185.862  29
   1   8  19 485.711 186.401  14
  -1  -8 -19 854.162 171.146  11
   1   8  19 482.855 169.653  29
   1   8  19 687.215 187.793   9
   1   8  19 789.390 191.725   5
  -1  -8 -20 9595.21 417.576  11
   1   8  20 9604.24 433.531  14
   1   8  20 9240.99 434.650   9
   1   8  20 8961.91 424.228   5
   1   8  20 9266.73 426.092  29
   1   8  21 3682.99 258.198   9
   1   8  21 3582.91 250.614  14
   1   8  21 3823.44 257.183   5
   1   8  21 3128.65 233.076  29
   1  -8  21 3032.17 201.926  23
   1   8  22 32171.0 828.471  14
   1   8  22 32295.9 851.554   9
  -1  -8 -22 33142.5 831.612  12
  -1  -8 -23 124.552 73.9732  12
   1   8  23 239.901 87.1426   9
  -1   9  22 255.248 116.055  14
   1  -9 -22 347.344 99.7048  12
  -1   9  21-35.0305 128.700  14
   1  -9 -21 116.318 106.723  12
  -1   9  21 139.887 128.345   9
   1  -9 -21 45.1360 97.5670  33
  -1   9  20 5115.08 313.571  14
  -1   9  20 5032.53 321.901   9
   1  -9 -20 5038.49 289.658  12
   1  -9 -20 4769.72 280.188  33
  -1   9  20 4989.66 298.027  29
  -1  -9  20 4243.58 263.554  23
   1  -9 -19 13485.3 520.754  12
  -1   9  19 14903.5 571.614  14
  -1   9  19 13571.1 567.009   9
  -1   9  19 13686.0 558.606   5
   1  -9 -19 14279.3 530.882  33
  -1  -9  19 12758.4 500.820  23
  -1   9  18 18.1417 167.302  14
   1  -9 -18 207.389 147.928  12
  -1   9  18-92.3557 163.658   5
   1  -9 -18 195.417 154.250  33
  -1  -9  18 230.268 162.569  23
   1  -9 -17 547.914 163.154  12
  -1   9  17 186.134 175.560   9
   1  -9 -17 304.122 170.452  33
  -1   9  16 6566.55 430.407   9
  -1   9  16 6571.17 421.007   5
  -1   9  15 2549.83 294.830   5
  -1   9  15 2887.73 312.632   9
   1  -9 -15 2614.40 288.299  33
  -1  -9  15 3048.04 312.828  26
  -1  -9  15 2765.09 317.043  24
  -1   9  14 10169.4 541.303   9
  -1   9  14 11696.4 547.143   5
   1  -9 -14 10471.7 518.078  33
  -1  -9  14 10911.8 534.575  26
  -1  -9  14 11342.8 561.772  24
  -1   9  13 6121.63 420.276   9
  -1   9  13 6667.21 423.357   5
   1  -9 -13 6833.82 419.850  33
  -1  -9  13 5831.91 402.736  26
  -1  -9  13 6838.02 433.870  24
  -1   9  12 32512.7 1041.34   9
  -1   9  12 30997.9 1007.42   5
   1  -9 -12 31807.7 1009.99  33
  -1  -9  12 34165.2 1029.97  28
  -1  -9  12 32593.6 1030.35  26
  -1  -9  12 33464.2 1059.24  20
  -1  -9  12 33058.9 1047.56  24
  -1   9  11 132.791 164.103   5
  -1   9  11 593.583 187.780   9
  -1  -9  11 308.160 173.737  28
   1  -9 -11 267.722 188.589  33
  -1  -9  11 406.163 214.813  20
  -1  -9  11 327.499 198.028  26
  -1  -9  11 118.919 174.627  24
  -1  -9  11 184.090 199.762  21
  -1   9  10 10569.4 514.471   9
  -1   9  10 10090.7 486.680   5
   1  -9 -10 10871.4 512.899  33
  -1  -9  10 10848.2 505.836  28
  -1  -9  10 11510.6 545.400  20
  -1  -9  10 11238.1 526.723  21
  -1  -9  10 10536.0 510.730  26
  -1  -9  10 10469.6 512.542  24
  -1   9   9 298.790 163.480   9
  -1   9   9 50.9830 130.410   5
   1  -9  -9 160.087 173.668  33
  -1  -9   9 108.444 162.036  28
  -1  -9   9 19.9426 192.787  20
  -1  -9   9 206.210 194.340  21
  -1  -9   9 104.368 158.644  26
  -1  -9   9 89.8557 157.325  24
   1  -9  -8 8038.00 384.306  12
  -1   9   8 8599.23 434.976   9
  -1   9   8 8269.99 414.143   5
   1  -9  -8 8904.50 452.233  33
  -1  -9   8 8701.23 438.611  28
  -1  -9   8 8711.96 448.734  21
  -1  -9   8 8283.47 424.877  26
  -1  -9   8 8913.23 464.966  20
  -1  -9   8 7919.89 421.861  24
  -1   9   7 83.6234 142.786   9
  -1   9   7 29.7310 131.705   5
  -1  -9   7 67.2611 142.636  28
   1  -9  -7 16.3989 157.729  33
  -1  -9   7 204.078 161.912  21
  -1  -9   7 32.1880 144.276  24
  -1  -9   7 61.8245 154.551  26
  -1   9   6 22009.3 741.732   9
  -1   9   6 23683.8 724.923   5
   1  -9  -6 22281.6 757.040  33
  -1  -9   6 23224.1 765.391  28
  -1  -9   6 23686.1 740.339  26
  -1  -9   6 23833.5 768.412  21
  -1  -9   5 6099.41 356.329  28
   1  -9  -5 5759.42 348.332  33
  -1  -9   5 5755.55 335.813  27
  -1  -9   5 6690.01 341.148  26
  -1  -9   5 6626.96 379.778  19
  -1  -9   5 6120.56 362.811  21
  -1  -9   4 64925.9 1599.71  28
   1  -9  -4 63858.5 1589.25  33
  -1  -9   4 66042.6 1583.32  27
  -1  -9   4 64817.9 1598.43  21
  -1  -9   4 65193.8 1613.68  19
  -1  -9   4 66300.8 1549.99  26
  -1  -9   3 955.729 180.708  28
   1  -9  -3 1024.71 186.505  33
   1  -9  -3 1116.79 162.767  28
  -1  -9   3 953.176 176.854  21
  -1  -9   3 851.295 171.465  27
  -1  -9   3 717.829 188.794  19
  -1  -9   2 20359.7 683.308  28
   1  -9  -2 22372.4 700.221  33
  -1  -9   2 21146.7 703.509  19
  -1  -9   2 21104.8 692.838  21
  -1  -9   2 21003.1 678.850  23
  -1  -9   2 21691.9 684.645  27
   1  -9  -1 94575.3 2065.95  25
   1  -9  -1 92291.3 2134.78  19
  -1  -9   1 94661.8 2160.57  19
  -1  -9   1 92105.8 2105.84  23
   1  -9  -1 93121.1 2139.37  21
  -1  -9   1 94825.1 2145.24  21
  -1  -9   1 94996.2 2124.02  27
  -1  -9   0 16956.1 586.933  27
   1  -9   0 16045.7 586.676  21
   1  -9   0 16409.2 595.185  19
   1  -9   0 17577.7 556.141  25
  -1  -9   0 16941.5 606.631  19
  -1  -9   0 16978.0 591.850  21
   1  -9   0 16768.6 608.784  27
   1  -9   0 16715.9 565.073  22
   1  -9   1 98696.8 2255.72  27
  -1  -9  -1 101166. 2229.45  27
   1  -9   1 98157.9 2219.45  22
   1  -9   1 99502.8 2192.60  25
   1  -9   1 96165.0 2230.94  21
  -1  -9  -1 100357. 2245.17  21
   1  -9   1 98959.0 2246.30  19
   1  -9   2 243624. 5073.71  28
   1  -9   2 249926. 5081.21  22
   1  -9   2 246899. 5048.65  25
   1  -9   2 251038. 5114.74  27
  -1  -9  -2 246536. 5088.63  21
   1  -9   2 239533. 5089.80  19
   1  -9   2 241717. 5085.50  21
   1  -9   3 13471.0 512.557  28
  -1  -9  -3 12316.7 498.811  21
   1  -9   3 12626.4 483.977  25
   1  -9   3 12734.4 515.286  27
   1  -9   3 12272.1 506.330  19
   1  -9   3 12104.0 497.227  21
   1  -9   3 12631.1 501.381  22
  -1  -9  -4 22814.0 734.728  33
   1  -9   4 23113.8 737.102  28
   1  -9   4 22203.4 735.890  19
   1  -9   4 22644.0 752.231  27
   1  -9   4 22743.9 734.318  22
   1  -9   4 23559.9 738.852  21
   1  -9   4 23026.7 716.957  25
   1   9   5 4365.50 277.404   5
  -1  -9  -5 4340.35 303.189  33
   1  -9   5 4444.29 304.108  28
   1  -9   5 4061.41 313.402  27
   1  -9   5 3842.35 295.482  22
   1  -9   5 4669.35 309.558  21
   1  -9   5 4573.57 300.634  25
   1   9   6-28.9488 129.029   5
  -1  -9  -6 138.781 157.068  33
   1  -9   6 247.005 147.643  28
   1  -9   6 176.491 151.195  22
   1  -9   6 383.935 169.561  20
   1  -9   6 77.0838 147.556  25
   1  -9   6 287.019 154.164  21
   1   9   7 30869.9 908.928   5
  -1  -9  -7 30188.4 916.982  33
   1  -9   7 29989.3 933.707  28
   1  -9   7 31312.9 962.534  20
   1  -9   7 31304.3 941.902  22
   1  -9   7 30338.6 927.229  25
   1  -9   7 31304.4 934.594  21
   1   9   8 380.775 163.419   5
  -1  -9  -8 441.657 172.695  33
   1  -9   8 519.681 192.299  28
   1  -9   8 339.330 174.040  20
   1  -9   8 360.004 165.927  25
   1  -9   8 486.615 175.594  21
   1  -9   8 605.576 193.067  22
   1   9   9 3733.24 281.977   6
   1   9   9 3180.91 288.492   5
  -1  -9  -9 3960.48 307.302  33
   1  -9   9 3183.07 290.137  21
   1  -9   9 3941.71 319.657  26
   1  -9   9 3686.60 307.378  25
   1  -9   9 3353.81 310.462  20
  -1  -9 -10 17674.5 634.191  11
   1   9  10 19700.4 713.506   5
   1   9  10 18852.2 669.829   6
  -1  -9 -10 18958.2 687.565  33
   1  -9  10 18255.6 696.722  25
   1  -9  10 18946.5 714.687  26
   1  -9  10 20068.2 725.483  21
   1  -9  10 20059.3 743.087  24
   1  -9  10 18401.4 724.629  20
  -1  -9 -11 23943.3 768.140  11
   1   9  11 23482.2 789.757   6
   1   9  11 24678.5 833.003   5
  -1  -9 -11 22387.9 776.884  33
   1  -9  11 24274.2 830.911  26
   1  -9  11 23287.2 818.015  21
   1  -9  11 23695.6 843.630  20
   1  -9  11 23853.8 837.971  24
  -1  -9 -12 5962.83 359.830  11
   1   9  12 7086.19 397.174   6
   1   9  12 6978.16 426.109   5
  -1  -9 -12 6255.16 379.386  33
   1  -9  12 6158.53 423.443  24
   1  -9  12 6151.30 410.770  26
  -1  -9 -13 5718.80 356.645  11
   1   9  13 7147.62 424.603   5
   1   9  13 5626.11 371.631   6
  -1  -9 -13 5586.20 359.386  33
   1  -9  13 5967.24 401.782  26
   1  -9  13 6388.19 424.132  24
  -1  -9 -14 25530.0 834.961  11
   1   9  14 27162.2 886.281   6
   1   9  14 26363.9 914.765   9
   1   9  14 26162.4 900.392   5
  -1  -9 -14 25336.1 832.873  33
   1  -9  14 26967.7 899.472  26
   1  -9  14 25721.3 897.457  24
   1   9  15 1410.52 234.675   5
   1   9  15 1276.76 236.220   9
  -1  -9 -15 1348.27 211.915  11
   1  -9  15 1610.05 244.616  26
   1  -9  15 1747.78 254.986  24
   1   9  16 989.777 219.528   5
   1   9  16 863.808 214.650   9
  -1  -9 -16 604.834 161.475  11
   1  -9  16 813.426 214.061  24
   1   9  17 3994.09 330.930  14
   1   9  17 4308.99 336.773   5
   1   9  17 4786.90 350.830  29
   1  -9  17 4410.22 332.447  26
   1   9  18 35060.7 1047.27  14
  -1  -9 -18 36933.1 1012.39  11
   1   9  18 36149.6 1055.08  29
   1   9  18 36642.2 1063.81   9
   1   9  18 36161.2 1055.02   5
   1   9  19 22266.5 719.766  14
   1   9  19 21958.7 729.973   9
   1   9  19 21463.7 711.394   5
   1   9  19 21157.7 706.765  29
   1   9  20 11007.8 456.459   9
  -1  -9 -20 11735.9 427.238  12
   1   9  20 10952.1 442.712  14
   1   9  20 11806.9 459.891   5
   1   9  20 11778.4 453.631  29
   1  -9  20 11289.1 412.018  23
   1   9  21 127.751 102.798  14
  -1  -9 -21 369.664 110.320  12
   1   9  21 11.0828 115.427   9
   1   9  21 138.644 105.348  29
   1  -9  21 187.508 92.5385  23
   1   9  22 3372.96 197.908   9
  -1  -9 -22 3450.00 174.616  12
  -1  10  21 2084.06 171.533  14
   1 -10 -21 2497.78 159.635  12
   1 -10 -20 9896.79 370.020  12
  -1  10  20 9860.44 395.179  14
  -1  10  20 10492.2 422.138   9
  -1  10  20 10690.1 397.291  29
   1 -10 -20 9536.73 359.707  33
  -1  10  19 4964.97 321.365   9
   1 -10 -19 4974.27 279.918  12
  -1  10  19 5590.18 319.495  14
   1 -10 -19 5217.62 288.948  33
  -1 -10  19 4549.66 278.833  23
   1 -10 -18 9585.33 418.275  12
  -1  10  18 10835.1 490.892   9
  -1  10  18 10252.2 463.002  14
   1 -10 -18 9940.08 432.004  33
  -1 -10  18 10157.8 438.215  23
  -1  10  17 17978.0 687.449   9
   1 -10 -17 17952.4 624.135  12
  -1  10  17 18841.4 683.088  14
  -1  10  17 17497.3 664.490   5
   1 -10 -17 17778.0 644.121  33
  -1 -10  17 18208.8 646.191  23
   1 -10 -16 6444.37 385.112  33
  -1  10  15 119.040 168.307   5
  -1  10  15 170.519 185.452   9
   1 -10 -15 183.771 143.559  12
  -1 -10  15 37.0405 185.201  23
   1 -10 -14 6040.68 365.030  12
  -1  10  14 5479.91 404.979   9
  -1  10  14 5655.32 388.809   5
   1 -10 -14 6057.85 397.351  33
  -1 -10  14 5748.07 400.059  24
  -1 -10  14 5793.92 399.748  26
   1 -10 -13 1341.28 207.670  12
  -1  10  13 1464.01 237.665   5
  -1  10  13 1474.16 243.323   9
   1 -10 -13 1565.12 253.095  33
  -1 -10  13 1881.17 267.546  26
  -1 -10  13 1502.99 251.482  24
   1 -10 -12 493.126 152.672  12
  -1  10  12 562.471 185.435   5
  -1  10  12 416.052 191.867   9
   1 -10 -12 342.797 189.175  33
  -1 -10  12 264.031 181.206  28
  -1 -10  12 461.190 197.693  24
  -1 -10  12 486.417 198.048  26
  -1 -10  12 533.571 213.999  20
   1 -10 -11 14805.0 579.117  12
  -1  10  11 15434.1 660.841   9
  -1  10  11 14345.7 614.682   5
  -1 -10  11 16397.7 658.725  28
   1 -10 -11 14718.1 628.149  33
  -1 -10  11 15426.0 645.764  26
  -1 -10  11 13838.7 624.590  24
  -1 -10  11 16373.0 675.790  20
  -1 -10  11 14880.3 648.462  21
   1 -10 -10 7154.08 386.865  12
  -1  10  10 8116.08 436.054   5
  -1  10  10 7248.36 439.888   9
  -1 -10  10 7100.25 434.349  28
   1 -10 -10 6937.67 426.104  33
  -1 -10  10 7592.13 440.287  24
  -1 -10  10 7282.92 451.631  20
  -1 -10  10 7272.20 450.121  21
  -1 -10  10 7336.02 433.281  26
  -1  10   9 55513.5 1534.53   9
  -1  10   9 56648.3 1497.48   5
   1 -10  -9 56770.0 1527.09  33
  -1 -10   9 60578.1 1554.93  28
  -1 -10   9 58227.1 1521.04  26
  -1 -10   9 58621.4 1553.27  21
  -1 -10   9 57047.1 1526.68  24
  -1 -10   9 58165.9 1578.51  20
  -1  10   8 41606.7 1219.44   9
  -1  10   8 42980.1 1188.91   5
   1 -10  -8 41575.2 1215.98  33
  -1 -10   8 44412.9 1242.14  28
  -1 -10   8 42655.4 1235.21  21
  -1 -10   8 43505.5 1223.52  24
  -1 -10   8 45128.9 1277.63  20
  -1 -10   8 42747.1 1199.22  26
  -1  10   7 4804.96 345.951   9
  -1  10   7 4650.01 312.399   5
  -1 -10   7 4690.08 346.267  28
   1 -10  -7 4407.22 339.054  33
  -1 -10   7 4817.18 347.557  21
  -1 -10   7 4937.83 362.502  20
  -1 -10   7 4266.33 321.264  26
  -1 -10   7 4782.57 330.259  24
  -1  10   6 41416.4 1176.85   9
   1 -10  -6 42780.0 1198.48  33
  -1 -10   6 43600.7 1208.39  28
  -1 -10   6 41097.2 1146.04  26
  -1 -10   6 41329.8 1169.29  24
  -1 -10   6 43014.5 1201.03  21
  -1 -10   5 426.650 194.466  28
   1 -10  -5 347.721 175.517  33
  -1 -10   5 124.447 163.996  21
  -1 -10   5 146.737 178.242  19
  -1 -10   5 252.265 162.627  27
  -1 -10   5 180.675 132.668  26
   1 -10  -4 187.059 170.868  33
  -1 -10   4 103.807 161.321  28
  -1 -10   4 254.242 146.461  26
  -1 -10   4 146.658 183.054  23
  -1 -10   4 146.780 156.899  27
  -1 -10   4 143.624 183.693  19
  -1 -10   4 328.499 183.113  21
  -1 -10   3 80380.6 1913.91  28
   1 -10  -3 80269.7 1909.68  33
  -1 -10   3 78339.1 1882.98  27
  -1 -10   3 75669.3 1811.33  26
  -1 -10   3 79426.0 1906.97  21
  -1 -10   3 79437.8 1886.38  23
  -1 -10   3 79414.7 1921.70  19
   1 -10  -3 79153.0 1904.19  21
  -1 -10   2 4109.36 302.955  28
   1 -10  -2 4105.49 274.251  28
   1 -10  -2 4438.64 312.989  21
  -1 -10   2 4445.86 306.671  27
  -1 -10   2 4090.52 310.777  21
   1 -10  -2 4404.02 304.707  19
  -1 -10   2 3941.23 314.794  19
  -1 -10   2 4145.93 303.200  23
   1 -10  -2 3738.71 263.072  22
  -1 -10   1 19060.7 668.592  28
   1 -10  -1 19238.1 641.237  28
   1 -10  -1 19452.5 634.497  22
   1 -10  -1 19100.0 671.504  19
   1 -10  -1 18533.3 674.704  21
  -1 -10   1 18430.3 651.210  27
  -1 -10   1 17337.3 669.779  19
  -1 -10   1 19669.9 666.898  23
   1 -10  -1 19545.3 688.168  27
  -1 -10   1 18902.1 673.176  21
   1 -10   0 12309.6 499.040  28
  -1 -10   0 12589.8 516.387  28
   1 -10   0 13449.1 534.363  19
   1 -10   0 12438.9 500.772  22
  -1 -10   0 12358.2 525.285  21
  -1 -10   0 12615.0 544.442  19
  -1 -10   0 12917.2 517.978  27
   1 -10   0 12106.7 467.878  25
   1 -10   0 12777.2 535.378  27
   1 -10   0 13749.4 548.359  21
  -1 -10   0 13511.3 516.541  23
   1 -10   1 2923.06 255.456  28
  -1 -10  -1 3707.42 273.874  28
   1 -10   1 2946.82 239.125  25
   1 -10   1 3467.30 270.229  22
   1 -10   1 3005.39 283.852  27
  -1 -10  -1 3667.63 298.403  19
  -1 -10  -1 3562.27 264.515  27
   1 -10   1 3643.41 286.364  19
  -1 -10  -1 3534.63 286.021  21
   1 -10   1 3315.33 279.204  21
  -1 -10  -2 590.488 170.465  28
   1 -10   2 443.297 170.837  28
   1 -10   2 813.727 194.997  19
  -1 -10  -2 349.232 155.100  27
   1 -10   2 674.424 172.408  21
   1 -10   2 732.270 176.042  22
   1 -10   2 715.835 188.946  27
   1 -10   2 687.391 159.749  25
  -1 -10  -2 699.309 172.625  21
   1 -10   3 197.457 161.466  28
  -1 -10  -3 143.359 132.966  28
   1 -10   3 274.723 157.031  22
  -1 -10  -3 295.558 168.760  21
   1 -10   3 150.070 164.413  21
   1 -10   3 122.083 170.301  27
   1 -10   3 103.224 130.693  25
   1 -10   3 271.635 165.780  19
   1 -10   4 57529.3 1505.28  28
  -1 -10  -4 58108.1 1444.75  28
   1 -10   4 59182.4 1534.21  27
  -1 -10  -4 59114.2 1505.50  21
   1 -10   4 60307.4 1515.46  22
   1 -10   4 59296.9 1510.48  21
   1 -10   4 59256.8 1481.45  25
   1 -10   5 5339.33 366.510  27
   1 -10   5 5485.42 367.012  28
  -1 -10  -5 5904.01 369.918  21
   1 -10   5 5916.07 354.319  25
   1 -10   5 5702.76 358.387  22
   1 -10   5 6377.23 371.707  21
   1  10   6 6989.25 374.405   5
   1  10   6 6684.30 381.874   9
   1 -10   6 7323.00 419.603  28
  -1 -10  -6 6695.25 402.413  33
   1 -10   6 7834.72 427.788  22
   1 -10   6 7708.10 405.518  25
   1 -10   6 6581.58 407.928  20
   1 -10   6 7836.00 419.378  21
   1  10   7 10975.6 484.826   5
   1  10   7 10393.6 490.998   9
  -1 -10  -7 11945.4 523.311  33
   1 -10   7 10985.7 523.210  28
   1 -10   7 11263.6 512.246  25
   1 -10   7 10036.8 484.029  26
   1 -10   7 10991.4 509.025  21
   1 -10   7 9447.12 499.585  20
   1  10   8 14121.9 576.649   5
   1  10   8 13740.9 583.891   9
  -1 -10  -8 13813.3 581.035  33
   1 -10   8 14615.1 616.374  28
   1 -10   8 14430.0 592.547  25
   1 -10   8 13374.9 582.363  21
   1 -10   8 14285.4 602.452  26
   1 -10   8 13979.6 608.484  20
   1  10   9 31669.5 964.619   5
   1  10   9 30042.9 966.812   9
  -1 -10  -9 30957.2 958.657  33
   1 -10   9 29971.2 983.729  24
   1 -10   9 30385.1 971.197  21
   1 -10   9 30937.5 970.185  25
   1 -10   9 29699.5 986.986  20
   1 -10   9 30999.1 971.104  26
   1  10  10 3386.79 313.228   9
   1  10  10 3087.92 292.230   5
  -1 -10 -10 2905.34 295.759  33
   1 -10  10 3479.66 315.071  21
   1 -10  10 3153.69 305.386  26
   1 -10  10 3784.59 339.200  24
   1 -10  10 3170.90 312.233  20
   1  10  11-19.8312 158.082   5
   1  10  11 291.368 177.679   9
  -1 -10 -11 92.6443 150.924  33
   1 -10  11 19.9050 155.131  21
   1 -10  11 106.173 174.175  20
   1 -10  11 40.2378 177.182  26
   1 -10  11 21.0824 188.992  24
   1  10  12 15751.3 649.862   9
   1  10  12 15569.3 638.256   5
  -1 -10 -12 14246.1 597.587  33
   1 -10  12 14576.7 648.820  24
   1 -10  12 14562.1 624.564  26
  -1 -10 -13 6775.95 376.377  11
   1  10  13 6598.34 422.899   9
   1  10  13 7567.62 440.431   5
  -1 -10 -13 6484.08 392.694  33
   1 -10  13 8062.91 455.747  24
   1 -10  13 7310.97 438.575  26
   1  10  14 4250.38 351.053   9
   1  10  14 3925.23 325.267   5
  -1 -10 -14 3716.57 284.147  11
   1 -10  14 3695.56 343.392  24
   1 -10  14 3794.67 324.234  26
   1  10  15 4059.40 329.257   9
  -1 -10 -15 3966.74 282.448  33
   1 -10  15 4068.38 346.049  24
   1  10  16 27101.3 881.912   5
   1 -10  16 28067.9 884.882  26
   1  10  17 7814.05 415.512  14
   1  10  17 7679.49 409.851  29
   1  10  17 7282.97 408.028   9
   1  10  17 7506.48 402.387   5
   1  10  18 3868.11 286.959  14
   1  10  18 4409.27 307.568   9
   1  10  18 3854.92 284.599   5
   1  10  18 3789.64 283.185  29
   1  10  19 9371.14 408.529   9
   1  10  19 8466.20 385.687  14
   1  10  19 8583.67 386.600  29
   1 -10  19 8507.69 360.265  23
   1  10  20 2586.93 207.977   9
   1  10  20 2441.76 188.653  14
   1  10  20 2645.59 197.267  29
   1 -10  20 2251.18 173.998  23
   1  10  21 116.381 93.0459   9
  -1  11  20 1217.60 139.515  14
  -1  11  19 1261.35 162.443  14
  -1  11  19 998.032 147.566  29
   1 -11 -19 1009.83 134.797  21
  -1 -11  19 1148.38 158.216  23
  -1  11  18 625.055 170.008   9
  -1  11  18 880.342 170.001  14
  -1 -11  18 899.864 164.827  23
  -1  11  17 2347.78 251.606   9
  -1  11  17 1838.20 216.214  14
   1 -11 -17 1979.69 215.479  33
  -1 -11  17 2137.26 224.736  23
  -1  11  16 2215.64 242.654   5
  -1  11  16 2201.26 252.382   9
   1 -11 -16 1989.68 228.246  33
  -1 -11  16 2290.94 251.630  23
  -1  11  15 24653.1 822.882   5
   1 -11 -15 25691.7 823.821  33
  -1 -11  15 25669.9 826.833  23
  -1  11  14 20.3702 168.246   9
   1 -11 -14 201.538 168.025  33
  -1 -11  14 58.5453 172.901  24
  -1  11  13 653.228 195.838   9
  -1 -11  13 688.808 203.896  26
  -1 -11  13 745.318 216.645  23
  -1 -11  13 724.558 209.974  24
  -1  11  12 47311.5 1347.75   9
  -1  11  12 47744.1 1309.63   5
   1 -11 -12 47234.9 1319.85  33
  -1 -11  12 47027.7 1313.74  26
  -1 -11  12 45411.6 1319.23  24
  -1 -11  12 46983.9 1345.18  20
  -1 -11  12 46045.7 1322.06  23
  -1  11  11 986.066 211.957   9
  -1  11  11 936.632 206.414   5
   1 -11 -11 384.041 182.987  33
  -1 -11  11 806.081 212.083  28
  -1 -11  11 801.967 217.305  23
  -1 -11  11 807.643 229.370  21
  -1 -11  11 1254.17 234.539  20
  -1 -11  11 1034.95 214.192  26
  -1 -11  11 897.229 224.484  24
  -1  11  10 22165.1 816.545   9
  -1  11  10 22373.5 781.964   5
   1 -11 -10 22108.2 806.376  33
  -1 -11  10 23428.5 831.221  28
  -1 -11  10 22524.6 797.921  26
  -1 -11  10 23215.2 816.847  24
  -1 -11  10 22105.7 820.362  21
  -1 -11  10 23555.3 845.906  20
  -1 -11  10 22307.3 813.671  23
  -1  11   9 10445.3 527.990   9
  -1  11   9 10491.1 496.767   5
   1 -11  -9 10428.0 521.621  33
  -1 -11   9 10722.1 537.631  28
  -1 -11   9 10562.2 536.056  23
  -1 -11   9 10907.6 527.485  24
  -1 -11   9 11541.6 566.401  20
  -1 -11   9 11077.6 521.821  26
  -1 -11   9 12125.1 565.453  21
  -1  11   8 932.194 205.343   9
  -1 -11   8 1015.04 226.409  28
   1 -11  -8 1303.17 233.287  33
  -1 -11   8 632.461 237.802  23
  -1 -11   8 1118.97 225.205  20
  -1 -11   8 873.828 233.533  21
  -1 -11   8 848.248 192.862  26
  -1 -11   8 946.928 212.145  24
  -1  11   7 3190.51 302.578   9
  -1 -11   7 3961.22 337.084  28
   1 -11  -7 4398.53 343.880  33
  -1 -11   7 3822.35 329.252  21
  -1 -11   7 3814.06 312.896  26
  -1 -11   7 3773.90 320.614  24
  -1 -11   7 3490.04 331.597  23
  -1 -11   7 3893.78 358.041  20
   1 -11  -6 48419.9 1327.54  33
  -1 -11   6 46994.9 1328.14  28
  -1 -11   6 46995.2 1268.98  26
  -1 -11   6 46378.8 1287.47  24
  -1 -11   6 46130.1 1320.06  21
  -1 -11   6 47723.4 1322.18  23
  -1 -11   5 23073.4 806.564  28
  -1 -11   5 21598.6 784.941  23
   1 -11  -5 21840.8 790.428  21
  -1 -11   5 22005.3 733.869  26
  -1 -11   5 23216.4 773.608  24
  -1 -11   5 22389.5 800.533  21
  -1 -11   4 69191.7 1746.65  27
  -1 -11   4 68439.2 1767.65  28
   1 -11  -4 70484.4 1774.64  21
  -1 -11   4 71428.9 1795.76  19
  -1 -11   4 70161.0 1782.89  21
   1 -11  -4 69073.4 1755.27  19
  -1 -11   4 71261.3 1756.76  23
  -1 -11   3 12143.8 540.437  28
  -1 -11   3 12593.9 540.568  27
  -1 -11   3 11197.1 550.313  19
   1 -11  -3 11291.3 531.617  27
   1 -11  -3 12489.2 541.452  19
  -1 -11   3 12686.3 560.898  21
  -1 -11   3 10931.5 516.848  23
   1 -11  -3 11802.0 535.545  21
  -1 -11   2 872.423 207.626  28
   1 -11  -2 639.195 162.449  28
  -1 -11   2 610.998 211.855  23
  -1 -11   2 731.512 203.490  19
  -1 -11   2 664.983 185.078  27
  -1 -11   2 558.056 189.126  21
   1 -11  -2 861.116 200.377  27
   1 -11  -2 884.583 206.230  19
   1 -11  -2 961.554 220.107  21
   1 -11  -1 4755.73 316.536  28
  -1 -11   1 4386.38 330.934  28
   1 -11  -1 4177.17 343.885  21
   1 -11  -1 4956.11 338.635  19
  -1 -11   1 4370.55 321.429  27
  -1 -11   1 4926.53 356.188  21
  -1 -11   1 4867.26 358.214  19
  -1 -11   1 4594.60 332.793  23
   1 -11  -1 5159.48 355.000  27
  -1 -11   0 28100.2 868.823  28
   1 -11   0 27702.4 852.235  28
   1 -11   0 28032.7 885.608  21
  -1 -11   0 25707.0 886.080  19
   1 -11   0 26060.4 879.586  27
  -1 -11   0 25404.1 842.572  27
  -1 -11   0 26837.6 877.308  21
   1 -11   0 26674.2 869.590  19
   1 -11   1 5990.38 368.864  28
  -1 -11  -1 6293.27 372.485  28
   1 -11   1 6963.24 402.175  21
  -1 -11  -1 5977.04 387.166  19
   1 -11   1 6240.60 395.756  27
   1 -11   1 5889.96 376.608  19
  -1 -11  -1 6440.84 384.167  21
  -1 -11  -1 5671.53 351.618  27
   1 -11   2 4056.18 316.142  28
  -1 -11  -2 4813.26 324.679  28
  -1 -11  -2 4824.77 351.219  19
   1 -11   2 4291.86 298.665  25
  -1 -11  -2 4629.23 322.699  27
   1 -11   2 4695.78 345.666  27
  -1 -11  -2 4213.32 334.198  21
   1 -11   2 4081.85 320.731  19
   1 -11   2 4190.55 327.946  21
   1 -11   3 109778. 2555.55  28
  -1 -11  -3 111663. 2499.12  28
   1 -11   3 113557. 2583.87  27
  -1 -11  -3 112362. 2585.13  19
  -1 -11  -3 108688. 2519.21  27
   1 -11   3 109446. 2556.82  21
   1 -11   3 106772. 2490.43  25
  -1 -11  -3 110213. 2553.60  21
   1 -11   4 12283.5 547.650  28
   1 -11   4 12515.3 573.863  27
  -1 -11  -4 13224.8 518.629  28
  -1 -11  -4 12966.9 543.383  27
   1 -11   4 12866.0 532.756  25
   1 -11   4 12564.2 564.151  21
  -1 -11  -4 12058.8 553.136  21
   1 -11   5 1083.31 221.419  28
  -1 -11  -5 1206.91 221.508  21
   1 -11   5 962.763 193.279  26
   1 -11   5 1094.64 226.063  20
   1 -11   5 924.660 193.378  25
   1 -11   5 1204.41 226.509  21
   1 -11   6 31944.6 1026.40  28
   1 -11   6 32118.1 1001.82  26
   1 -11   6 33141.5 1000.44  25
  -1 -11  -6 33861.4 1020.88  21
   1 -11   6 33571.2 1046.53  20
   1 -11   6 33147.6 1022.67  21
   1 -11   7 5587.44 386.810  28
   1 -11   7 5216.08 357.796  26
   1 -11   7 4911.37 356.914  21
   1 -11   7 4505.00 357.015  20
  -1 -11  -7 5071.14 353.590  21
   1  11   8 702.024 189.121   9
   1  11   8 375.416 153.953   5
   1 -11   8 557.962 197.661  21
   1 -11   8 586.326 199.634  20
   1 -11   8 632.920 193.844  26
  -1 -11  -8 529.588 184.947  21
   1 -11   8 532.516 193.255  24
   1  11   9 39.1366 144.063   9
   1  11   9 36.9916 146.351   5
   1 -11   9 147.445 167.906  20
  -1 -11  -9 18.8891 164.337  21
   1 -11   9 82.8999 179.191  24
   1 -11   9 99.9779 158.217  21
   1 -11   9 136.737 178.140  26
   1  11  10 22497.9 802.605   9
   1  11  10 21469.4 778.780   5
  -1 -11 -10 22662.5 786.892  21
   1 -11  10 22998.0 811.628  21
   1 -11  10 23442.5 827.993  20
   1 -11  10 24787.0 845.104  24
   1 -11  10 22788.4 812.301  26
   1  11  11 7563.49 446.962   9
   1  11  11 8310.10 450.688   5
  -1 -11 -11 8918.57 451.751  21
   1 -11  11 8816.87 468.952  26
   1 -11  11 8754.96 481.465  24
   1  11  12 1954.91 254.241   5
   1  11  12 1557.89 238.533   9
   1 -11  12 1705.92 253.434  26
   1 -11  12 1935.69 264.397  24
  -1 -11 -12 2431.52 252.503  21
   1  11  13 546.816 185.259   9
   1 -11  13 620.036 199.330  24
  -1 -11 -13 489.141 164.998  21
   1  11  14 89.1953 148.343   5
   1 -11  14 36.2551 156.733  26
   1  11  15-16.8144 155.054   5
   1  11  15 17.6570 159.206   9
   1 -11  15 67.1035 166.173  26
   1 -11  15 356.474 186.366  24
  -1 -11 -15 84.2823 124.457  21
   1  11  16 710.358 173.354   5
   1  11  16 471.386 171.245   9
   1  11  16 687.797 179.520  29
   1 -11  16 1129.39 203.828  26
   1  11  17 1385.86 193.687  14
   1  11  17 1751.22 203.004   5
   1  11  17 1219.25 194.703   9
   1  11  17 1511.64 199.144  29
   1 -11  17 1079.48 181.115  23
   1  11  18 1699.02 192.342  14
   1  11  18 1727.93 193.210   9
   1  11  18 1984.61 192.888   5
   1  11  18 1610.05 183.886  29
   1 -11  18 1757.01 185.564  23
   1  11  19 1782.31 166.545  14
   1  11  19 2038.67 185.272   9
   1  11  19 1710.82 164.635  29
   1 -11  19 1661.43 152.632  23
  -1  12  19 5924.23 243.445  14
  -1  12  18-123.129 107.942  14
  -1  12  18-50.0324 98.6423  29
   1 -12 -18 20.6607 79.0496  19
   1 -12 -18 134.791 86.9478  21
  -1 -12  18 98.7270 110.425  23
  -1  12  17 11338.6 427.560  14
   1 -12 -17 10794.3 407.674  21
  -1 -12  17 11147.5 428.228  23
  -1  12  16-26.7814 128.793  14
  -1 -12  16 13.0108 138.916  23
   1 -12 -16-76.1548 126.913  21
  -1  12  15 416.221 154.936   9
  -1 -12  15 426.550 169.004  23
   1 -12 -15 361.233 149.328  21
  -1  12  14 226.025 158.595   9
  -1 -12  14 145.423 175.362  23
   1 -12 -14 191.666 148.937  21
  -1  12  13 1387.55 218.974   9
  -1 -12  13 1178.94 219.917  23
  -1  12  12 253.265 138.609   5
   1 -12 -12 369.860 180.631  33
   1 -12 -12 311.327 183.206  21
  -1  12  11-39.5932 156.650   9
  -1 -12  11 152.532 181.531  24
   1 -12 -11 285.887 177.680  21
  -1  12  10 59.9071 148.273   9
  -1 -12  10 101.922 189.001  28
  -1 -12  10-58.4766 193.993  23
  -1 -12  10 103.034 182.568  21
   1 -12 -10 176.269 186.463  21
  -1 -12  10 134.706 172.509  24
  -1 -12  10-21.2201 177.645  20
  -1 -12  10 54.3894 152.784  26
  -1 -12   9 9913.16 516.243  28
   1 -12  -9 9525.93 491.013  21
  -1 -12   9 9689.54 475.549  26
  -1 -12   9 9856.37 491.467  24
  -1 -12   9 11058.5 531.438  21
  -1 -12   9 9089.89 510.595  20
  -1 -12   9 9334.24 497.645  23
  -1 -12   8 44045.2 1258.06  28
   1 -12  -8 41255.6 1222.63  21
  -1 -12   8 41079.5 1176.35  26
  -1 -12   8 41404.6 1233.32  21
  -1 -12   8 42278.0 1250.98  20
  -1 -12   8 41515.3 1200.87  24
  -1 -12   8 42927.7 1231.24  23
  -1 -12   7 2930.37 309.294  28
   1 -12  -7 2746.11 294.190  21
  -1 -12   7 2510.04 264.613  26
  -1 -12   7 2633.87 296.076  21
  -1 -12   7 2773.87 315.669  20
  -1 -12   7 2664.36 272.852  24
   1 -12  -7 2705.95 278.232  19
  -1 -12   7 2812.21 299.709  23
  -1 -12   6 954.565 223.928  28
   1 -12  -6 565.211 206.186  21
  -1 -12   6 760.818 216.411  23
  -1 -12   6 996.660 185.417  26
  -1 -12   6 749.552 203.900  20
  -1 -12   6 1450.18 250.620  21
   1 -12  -6 617.124 191.675  19
  -1 -12   6 696.521 184.809  24
  -1 -12   5 1901.70 254.087  28
  -1 -12   5 1788.42 270.359  23
  -1 -12   5 1396.40 252.824  21
   1 -12  -5 1326.66 241.373  21
  -1 -12   5 1406.37 217.639  24
   1 -12  -5 1371.46 229.833  19
   1 -12  -5 1666.84 242.712  27
  -1 -12   4 18297.5 710.404  28
   1 -12  -4 18322.9 698.094  19
  -1 -12   4 16825.7 644.028  24
  -1 -12   4 18904.5 724.735  21
  -1 -12   4 17660.8 686.658  23
   1 -12  -4 17615.7 700.016  21
  -1 -12   3 373.925 183.486  28
  -1 -12   3 148.044 183.326  23
   1 -12  -3 79.7767 173.538  21
  -1 -12   3 262.095 193.935  21
   1 -12  -3 191.973 167.042  19
  -1 -12   3 144.994 184.625  19
  -1 -12   3 50.0856 147.061  24
  -1 -12   2 29188.3 921.228  28
  -1 -12   2 26997.9 883.545  23
   1 -12  -2 28869.3 934.975  21
  -1 -12   2 28719.3 934.665  21
   1 -12  -2 26409.4 899.846  19
  -1 -12   2 27631.2 931.594  19
   1 -12  -1 1732.83 219.342  28
  -1 -12   1 2165.48 253.999  28
  -1 -12   1 2191.03 273.552  19
  -1 -12   1 1745.70 258.878  21
   1 -12  -1 2177.21 263.729  19
   1 -12  -1 2540.41 287.294  21
   1 -12   0 1908.51 233.051  28
  -1 -12   0 1886.80 251.740  28
  -1 -12   0 2303.49 283.192  21
   1 -12   0 2136.49 261.065  21
  -1 -12   0 2205.50 277.146  19
   1 -12   0 2123.35 254.893  19
  -1 -12  -1 2381.16 260.120  28
   1 -12   1 2609.75 253.848  28
   1 -12   1 2854.55 285.174  19
  -1 -12  -1 3056.93 304.646  21
   1 -12   1 2848.15 289.023  21
  -1 -12  -1 2709.93 288.185  19
   1 -12   2 1383.93 211.456  28
  -1 -12  -2 1182.98 196.905  28
  -1 -12  -2 1447.94 238.627  19
  -1 -12  -2 1016.66 220.126  21
   1 -12   2 1328.76 234.491  21
  -1 -12  -3 18722.0 679.285  28
   1 -12   3 20439.7 742.305  28
   1 -12   3 19599.6 689.342  26
  -1 -12  -3 19727.7 758.293  19
  -1 -12  -3 20700.4 751.289  21
   1 -12   3 19681.6 739.604  21
   1 -12   3 21741.6 728.142  23
   1 -12   4 1238.51 230.465  28
   1 -12   4 938.301 227.109  27
   1 -12   4 1007.53 209.500  23
  -1 -12  -4 1146.49 229.939  19
   1 -12   4 697.983 197.582  21
   1 -12   4 1160.99 225.820  20
  -1 -12  -4 876.272 204.562  21
  -1 -12  -4 996.316 197.548  27
   1 -12   4 990.771 193.580  25
   1 -12   4 1280.42 201.061  26
   1 -12   5 8892.89 464.787  28
  -1 -12  -5 7251.77 413.013  27
   1 -12   5 7910.93 446.086  21
   1 -12   5 7794.69 421.399  26
  -1 -12  -5 7689.23 454.366  19
  -1 -12  -5 8196.30 448.709  21
   1 -12   5 7452.29 450.068  20
  -1 -12  -6 10972.5 504.034  27
   1 -12   6 11225.1 532.397  21
  -1 -12  -6 11151.6 531.334  21
   1 -12   6 10209.5 492.723  26
   1 -12   6 11550.5 542.313  20
   1 -12   7 28346.9 906.812  26
   1 -12   7 28524.3 934.180  21
  -1 -12  -7 27252.3 882.976  27
   1 -12   7 28420.7 940.829  24
   1 -12   7 28251.0 935.668  20
  -1 -12  -7 28931.5 924.957  21
   1 -12   8 19999.2 754.238  20
   1 -12   8 19648.0 737.466  21
   1 -12   8 21220.1 747.787  26
   1 -12   8 20424.9 756.012  24
  -1 -12  -8 19843.2 730.887  21
  -1 -12  -9 6753.06 398.956  21
   1 -12   9 6528.54 407.223  21
   1 -12   9 5674.84 392.484  20
   1 -12   9 6970.26 428.860  24
   1 -12   9 6491.01 399.708  26
   1 -12  10 1296.31 224.236  21
   1 -12  10 1657.14 237.098  20
   1 -12  10 1493.77 239.786  26
   1 -12  10 1576.21 236.354  24
  -1 -12 -10 1399.57 216.426  21
   1  12  11 203.565 144.843   5
   1 -12  11 175.437 179.765  24
  -1 -12 -11 17.1637 150.260  21
   1  12  12 3897.93 300.472   5
   1  12  12 3900.70 310.167   9
   1 -12  12 4176.44 323.306  26
   1  12  13 28058.3 870.926   5
   1  12  13 26830.5 875.789   9
   1 -12  13 30864.6 910.955  26
  -1 -12 -13 30544.4 871.932  21
   1 -12  13 30541.0 930.355  24
   1  12  14 6784.17 367.682   5
   1  12  14 7311.35 388.995   9
   1 -12  14 8275.10 415.938  24
   1 -12  14 7821.48 395.776  26
  -1 -12 -14 6424.70 341.704  21
   1 -12  14 7658.05 391.010  23
   1  12  15 71.4972 128.941   9
   1  12  15 80.9630 126.478   5
   1  12  15 187.461 131.515  29
   1 -12  15 67.7638 149.956  23
   1  12  16 1573.97 195.733  14
   1  12  16 1688.86 186.041   5
   1  12  16 1250.70 170.777   9
   1  12  16 1551.12 188.906  29
   1 -12  16 1451.10 187.171  23
   1  12  17 75.7958 110.298  14
   1  12  17 64.4243 108.882   9
   1  12  17 163.924 107.234  29
   1 -12  17 188.744 120.723  23
   1  12  18 243.114 93.5780  14
   1  12  18 253.696 99.8136  29
   1 -12  18 250.234 100.963  23
  -1  13  17 2288.23 163.191  14
  -1 -13  17 2468.14 172.363  23
   1 -13 -17 2231.00 153.694  21
  -1  13  16 3042.55 204.782  14
   1 -13 -16 2813.92 172.993  19
  -1 -13  16 3159.33 220.561  23
   1 -13 -16 3127.42 198.285  21
  -1  13  15 1826.06 184.841  14
   1 -13 -15 1710.58 164.605  19
   1 -13 -15 1826.99 186.766  21
  -1 -13  15 1620.00 194.512  23
  -1 -13  14 79.4805 145.535  23
   1 -13 -14 272.723 117.548  19
   1 -13 -14 423.795 141.097  21
   1 -13 -14 329.318 134.787  27
  -1 -13  13 5869.05 342.647  23
   1 -13 -13 5652.62 327.938  21
   1 -13 -12 8270.11 415.025  21
   1 -13 -12 8554.06 400.252  19
  -1 -13  12 9974.43 443.950  24
  -1 -13  12 9418.25 451.868  23
  -1 -13  11 6723.86 384.060  24
   1 -13 -11 6977.59 383.954  27
  -1 -13  11 6904.55 403.881  23
   1 -13 -11 6555.98 358.174  19
   1 -13 -11 7126.71 387.824  21
   1 -13 -10 16210.6 624.108  27
   1 -13 -10 15979.4 604.647  19
  -1 -13  10 16942.6 661.110  20
  -1 -13  10 17320.6 651.046  23
  -1 -13   9 13929.5 594.531  28
   1 -13  -9 13923.8 575.457  27
  -1 -13   9 14129.3 599.925  21
   1 -13  -9 13093.4 553.600  19
   1 -13  -9 14698.9 597.653  21
  -1 -13   8 336.856 172.616  28
   1 -13  -8 670.278 196.534  27
  -1 -13   8 680.651 183.475  24
   1 -13  -8 360.122 184.344  21
  -1 -13   8 315.263 170.591  21
  -1 -13   7 33146.8 1012.39  28
  -1 -13   7 31936.4 979.571  23
  -1 -13   7 31639.5 996.799  21
  -1 -13   7 31832.3 1010.26  20
   1 -13  -7 29820.7 945.258  19
  -1 -13   7 29797.0 933.667  24
   1 -13  -7 30835.7 975.927  21
   1 -13  -7 29595.9 958.410  27
  -1 -13   6 1053.54 226.702  28
  -1 -13   6 1189.42 230.948  23
   1 -13  -6 1048.34 216.488  27
  -1 -13   6 911.718 212.736  21
   1 -13  -6 1001.24 218.080  21
   1 -13  -6 1067.25 209.859  19
  -1 -13   6 742.182 177.646  24
  -1 -13   6 1292.73 235.275  20
  -1 -13   5 13916.2 604.173  28
   1 -13  -5 13190.8 573.673  19
  -1 -13   5 13601.3 611.901  20
   1 -13  -5 13941.5 591.528  27
  -1 -13   5 11936.6 530.127  24
  -1 -13   5 14626.0 613.261  21
  -1 -13   5 14036.6 589.588  23
   1 -13  -5 12729.4 576.018  21
  -1 -13   4 3080.99 297.077  28
   1 -13  -4 2394.64 266.073  19
  -1 -13   4 3265.41 311.680  21
  -1 -13   4 3124.42 278.227  24
   1 -13  -4 3205.70 304.967  27
  -1 -13   4 3294.07 303.312  23
   1 -13  -4 2816.62 302.862  21
  -1 -13   3 2992.03 295.908  28
   1 -13  -3 2852.99 295.517  27
   1 -13  -3 2665.09 276.260  19
  -1 -13   3 3016.49 302.803  21
   1 -13  -3 2687.31 291.789  21
  -1 -13   3 2463.20 274.188  23
  -1 -13   2 615.780 189.376  28
  -1 -13   2 619.051 213.499  19
   1 -13  -2 898.081 205.398  19
  -1 -13   2 786.620 186.997  27
   1 -13  -2 1109.41 229.543  27
   1 -13  -2 741.995 210.216  21
  -1 -13   2 746.729 206.083  21
  -1 -13   1 2065.50 251.345  28
  -1 -13   1 2288.25 259.880  27
  -1 -13   1 2130.75 277.628  21
   1 -13  -1 1804.96 260.212  21
   1 -13  -1 2319.52 273.269  27
  -1 -13   1 2233.63 276.956  19
   1 -13  -1 1632.50 243.865  19
  -1 -13   0 72.7463 153.279  28
   1 -13   0 69.0102 141.532  28
  -1 -13   0 92.4185 153.720  27
  -1 -13   0 79.9354 173.874  21
   1 -13   0 220.886 185.183  21
   1 -13   0 409.112 181.243  27
   1 -13   0 173.173 180.347  19
  -1 -13   0 61.8095 182.550  19
   1 -13   1 9831.86 477.427  28
   1 -13   1 8983.39 486.111  27
  -1 -13  -1 9164.29 459.495  28
  -1 -13  -1 9484.33 477.139  27
  -1 -13  -1 10601.7 518.984  21
   1 -13   1 10162.1 508.010  21
  -1 -13  -1 10901.9 533.032  19
  -1 -13  -2 2276.96 239.562  28
  -1 -13  -2 2584.15 264.376  27
  -1 -13  -2 2639.76 289.961  21
   1 -13   2 2237.92 283.013  21
   1 -13   2 2469.04 273.698  27
  -1 -13  -2 2165.83 272.566  19
   1 -13   3 1472.94 227.047  20
   1 -13   3 1729.70 256.772  27
   1 -13   3 1770.15 245.899  21
  -1 -13  -3 1658.92 242.101  21
  -1 -13  -3 1358.93 250.684  19
  -1 -13  -3 1635.32 228.591  27
  -1 -13  -4 6291.86 409.061  19
  -1 -13  -4 5931.50 366.497  27
   1 -13   4 6434.84 404.538  21
  -1 -13  -4 5913.83 388.800  21
   1 -13   4 5766.54 390.690  20
  -1 -13  -5 31989.6 963.427  27
   1 -13   5 30550.5 932.534  26
   1 -13   5 31029.7 986.551  21
   1 -13   5 31755.5 995.798  20
  -1 -13  -5 31460.0 987.232  21
  -1 -13  -5 32400.9 1006.63  19
   1 -13   5 32201.0 959.353  23
  -1 -13  -6 3564.70 288.373  27
   1 -13   6 2953.00 290.846  21
  -1 -13  -6 3255.71 309.578  19
   1 -13   6 3070.02 299.593  24
   1 -13   6 4005.72 323.304  20
  -1 -13  -6 3239.01 298.359  21
   1 -13   6 3444.72 303.549  23
  -1 -13  -7 4014.90 334.021  19
  -1 -13  -7 3815.04 293.438  27
   1 -13   7 4533.11 338.733  21
   1 -13   7 4014.90 328.617  24
  -1 -13  -7 4457.81 333.926  21
  -1 -13  -8 247.311 159.300  21
   1 -13   8 242.543 166.299  24
  -1 -13  -8 32.5794 139.099  27
  -1 -13  -9 30202.3 915.782  27
   1 -13   9 32678.3 953.814  26
  -1 -13  -9 31624.6 964.614  19
   1 -13   9 30037.6 942.833  20
   1 -13   9 32892.9 964.314  23
   1 -13  10 1960.16 256.826  23
   1 -13  10 2581.34 259.125  26
  -1 -13 -10 1885.11 211.824  27
  -1 -13 -10 1856.35 236.877  19
  -1 -13 -10 2308.63 236.887  21
   1 -13  11 25533.5 787.353  26
   1 -13  11 24120.6 795.781  24
  -1 -13 -11 23339.6 738.042  27
  -1 -13 -11 24065.3 759.216  21
   1 -13  11 25190.0 786.998  23
   1 -13  12 7986.49 397.838  26
   1 -13  12 8517.18 417.457  24
  -1 -13 -12 8356.36 384.473  21
  -1 -13 -12 7530.49 358.451  27
   1 -13  12 9145.48 420.111  23
   1  13  13 2037.84 195.938   9
   1  13  13 1982.39 190.185   5
   1  13  13 2348.02 219.902  29
   1 -13  13 2630.00 243.249  24
   1 -13  13 2167.89 224.767  23
   1 -13  13 2470.62 224.550  26
  -1 -13 -13 1918.54 189.301  21
   1  13  14-11.0477 109.954   9
   1  13  14 60.8772 119.450  29
   1 -13  14 143.068 138.779  23
  -1 -13 -14 94.8983 124.563  19
   1  13  15 14265.7 482.056  14
   1  13  15 13680.7 467.665  29
  -1 -13 -15 12613.0 445.456  19
   1 -13  15 13714.1 467.008  23
   1  13  16 2744.15 195.105  14
   1  13  16 3043.74 194.431  29
  -1 -13 -16 2801.68 187.097  19
   1 -13  16 3342.38 208.389  23
  -1  14  15 746.594 110.755  14
   1 -14 -15 726.074 107.156  21
  -1  14  14 9208.63 350.282  14
   1 -14 -14 9699.92 358.671  21
  -1 -14  14 10113.7 369.994  23
   1 -14 -13 801.937 119.420  19
   1 -14 -13 712.929 142.603  21
  -1 -14  13 1164.64 164.148  23
   1 -14 -12 2044.67 203.172  21
   1 -14 -12 2029.33 195.894  27
   1 -14 -12 1792.21 171.340  19
  -1 -14  12 1810.80 211.584  23
   1 -14 -11 12305.0 479.979  27
   1 -14 -11 13094.1 494.147  21
  -1 -14  11 13504.6 507.872  23
   1 -14 -11 12190.9 451.412  19
   1 -14 -10 4928.87 310.577  27
  -1 -14  10 5573.59 339.094  23
  -1 -14  10 5378.22 311.980  24
   1 -14 -10 5565.11 328.728  21
   1 -14 -10 4733.67 290.847  19
  -1 -14   9 2090.94 243.791  23
   1 -14  -9 1649.74 196.821  19
   1 -14  -9 1691.00 210.375  27
   1 -14  -9 1872.33 221.561  21
  -1 -14   9 2293.80 239.578  21
  -1 -14   9 1765.29 227.479  20
  -1 -14   9 1986.62 217.500  24
   1 -14  -8 8805.30 438.002  21
  -1 -14   8 10084.2 467.050  21
  -1 -14   8 8785.67 407.411  24
  -1 -14   8 9412.47 454.313  20
  -1 -14   8 8988.25 439.486  23
   1 -14  -8 8073.88 417.424  27
   1 -14  -8 8709.82 410.492  19
  -1 -14   7 2268.26 261.273  21
   1 -14  -7 2119.96 250.081  21
  -1 -14   7 1652.46 233.277  20
   1 -14  -7 2115.53 235.290  27
   1 -14  -7 1706.48 211.021  19
  -1 -14   7 1772.55 238.080  23
  -1 -14   6-74.4644 171.666  20
   1 -14  -6-15.9019 145.018  19
   1 -14  -6 173.645 156.567  27
  -1 -14   6 292.781 178.583  23
   1 -14  -5 9155.34 446.592  27
   1 -14  -5 8175.77 420.442  19
  -1 -14   5 7707.01 416.220  23
  -1 -14   5 8595.88 461.898  20
   1 -14  -4 6195.79 373.873  19
   1 -14  -4 6827.74 401.821  27
  -1 -14   4 7314.71 416.095  21
   1 -14  -4 6424.55 395.720  21
  -1 -14   3 16922.5 641.160  28
   1 -14  -3 15048.9 603.845  19
   1 -14  -3 17164.7 650.888  27
  -1 -14   3 15078.2 626.238  21
   1 -14  -3 16541.3 645.010  21
  -1 -14   2 9344.71 463.707  28
  -1 -14   2 9396.82 476.704  21
   1 -14  -2 8505.43 456.768  27
   1 -14  -2 9444.58 477.325  21
  -1 -14   1 69.2099 150.544  28
   1 -14  -1 303.347 161.872  27
   1 -14  -1-37.6290 168.673  21
  -1 -14   1 169.682 167.046  21
   1 -14   0 903.604 211.156  21
  -1 -14   0 718.404 177.145  27
   1 -14   0 781.684 195.589  27
  -1 -14   0 675.564 183.787  21
  -1 -14  -1 50.7648 142.611  27
   1 -14   1 133.897 171.481  27
   1 -14   1 37.5001 145.010  21
  -1 -14  -1 242.085 169.830  21
   1 -14   2 130.047 161.627  21
  -1 -14  -2-50.0898 147.924  27
  -1 -14  -2 91.9818 154.004  21
  -1 -14  -3 4008.99 303.348  27
  -1 -14  -3 3931.97 313.516  21
   1 -14   3 4366.28 325.413  20
  -1 -14  -4 15980.6 600.495  27
   1 -14   4 16390.8 625.340  20
   1 -14   5 272.799 152.988  20
  -1 -14  -5 354.103 182.054  19
  -1 -14  -5 420.450 150.678  27
  -1 -14  -6 45.1979 131.113  27
   1 -14   6 169.445 141.887  21
   1 -14   6 263.947 155.462  20
  -1 -14  -6 120.073 154.694  19
   1 -14   6 344.560 166.377  24
  -1 -14  -7 22293.9 737.879  19
  -1 -14  -7 21121.3 686.615  27
   1 -14   7 21378.0 710.632  20
   1 -14   7 20405.1 708.526  24
   1 -14   7 20300.1 685.420  23
  -1 -14  -7 22352.7 724.352  21
   1 -14   7 21661.6 720.817  21
  -1 -14  -8 3181.71 246.609  27
   1 -14   8 2835.01 256.960  21
   1 -14   8 2784.24 248.040  20
   1 -14   8 3001.33 267.131  24
  -1 -14  -8 3169.58 273.614  19
   1 -14   8 2810.03 241.666  26
  -1 -14  -8 2950.58 260.988  21
   1 -14   8 3198.10 267.685  23
  -1 -14  -9 12187.5 466.282  27
  -1 -14  -9 12463.8 498.112  19
   1 -14   9 11544.5 463.486  26
   1 -14   9 12362.5 499.581  24
  -1 -14  -9 12153.0 485.114  21
   1 -14   9 12617.9 487.027  23
   1 -14  10 272.926 157.983  23
   1 -14  10 155.722 137.605  24
   1 -14  10 247.464 132.190  26
  -1 -14 -10 180.280 125.801  21
  -1 -14 -10 383.999 142.856  19
  -1 -14 -10 245.607 118.664  27
   1  14  11 321.579 126.551  29
   1 -14  11 265.604 149.143  23
  -1 -14 -11 449.138 139.644  21
  -1 -14 -11 249.973 138.442  19
   1 -14  11 461.144 156.126  24
   1  14  12 8670.49 351.404  29
  -1 -14 -12 8618.27 364.195  19
  -1 -14 -12 8770.08 348.771  21
   1 -14  12 9004.03 384.364  24
   1 -14  12 9052.46 371.750  23
   1  14  13 22439.0 628.661  29
  -1 -14 -13 22593.2 639.154  19
   1 -14  13 23101.4 645.326  23
   1  14  14 134.634 105.588  14
  -1 -14 -14 189.609 92.6347  19
   1 -14  14 107.464 99.5232  23
   1 -15 -13 13487.8 396.400  21
  -1  15  12 2033.02 157.726  14
   1 -15 -12 2462.83 172.279  21
   1 -15 -11 2635.22 193.891  21
   1 -15 -10 43.3462 116.652  21
   1 -15 -10 79.1758 83.4992  19
   1 -15  -9 5708.70 267.999  19
   1 -15  -9 5489.97 299.701  21
  -1 -15   8 27553.2 793.898  20
   1 -15  -8 27557.4 784.350  27
   1 -15  -8 25752.2 729.380  19
   1 -15  -8 27753.1 793.015  21
   1 -15  -7 3499.67 254.736  27
  -1 -15   7 4214.39 289.228  21
  -1 -15   7 4524.98 294.751  20
   1 -15  -7 4555.84 289.108  21
   1 -15  -7 3489.97 243.039  19
   1 -15  -6 25681.6 783.487  27
   1 -15  -6 24621.4 743.382  19
  -1 -15   6 27794.6 817.335  21
  -1 -15   6 26488.6 804.509  20
   1 -15  -6 28054.6 812.746  21
  -1 -15   5 1479.68 205.968  21
   1 -15  -5 1449.10 185.136  19
  -1 -15   5 1507.76 207.697  20
   1 -15  -5 1679.81 211.837  21
   1 -15  -5 1660.18 206.502  27
   1 -15  -4 1329.32 200.523  21
   1 -15  -4 1396.15 197.555  27
  -1 -15   4 1337.32 203.035  20
  -1 -15   4 1517.60 205.238  21
   1 -15  -3 4200.30 293.437  27
  -1 -15   3 4425.75 310.709  21
   1 -15  -3 3976.69 303.989  21
  -1 -15   2 1193.67 188.187  28
   1 -15  -2 1111.42 192.212  27
   1 -15  -2 1026.83 197.255  21
  -1 -15   2 895.826 188.637  21
  -1 -15   2 1177.04 206.896  20
  -1 -15   1 2445.24 223.277  28
   1 -15  -1 2184.50 239.674  27
   1 -15  -1 2359.11 233.233  20
  -1 -15   1 2787.88 259.772  21
   1 -15  -1 2545.27 253.356  21
  -1 -15   0 3380.18 253.485  28
   1 -15   0 3335.59 275.925  21
  -1 -15   0 3800.91 294.023  21
   1 -15   0 3404.03 268.812  20
  -1 -15  -1 6112.74 356.889  21
   1 -15   1 6041.26 355.144  21
   1 -15   1 5840.29 336.849  20
  -1 -15  -2 481.954 163.470  21
  -1 -15  -2 684.044 174.814  19
  -1 -15  -2 468.845 145.656  27
   1 -15   2 388.037 156.874  21
   1 -15   2 272.510 142.320  20
  -1 -15  -3 17067.7 591.363  27
  -1 -15  -3 18024.4 629.941  19
   1 -15   3 18656.9 637.512  21
  -1 -15  -3 18324.4 633.250  21
   1 -15   3 17211.3 602.675  20
   1 -15   4 759.266 156.872  20
  -1 -15  -4 720.099 172.865  21
  -1 -15  -4 789.957 152.490  27
   1 -15   4 735.438 171.254  21
  -1 -15  -4 815.616 181.355  19
   1 -15   5 338.144 126.633  20
   1 -15   5 436.222 140.025  24
   1 -15   5 449.920 152.192  21
  -1 -15  -5 493.626 162.110  21
  -1 -15  -5 582.172 140.915  27
  -1 -15  -5 384.889 156.132  19
  -1 -15  -6 502.348 156.121  19
   1 -15   6 577.968 142.467  24
  -1 -15  -6 455.328 155.086  21
   1 -15   6 568.107 154.598  21
   1 -15   6 501.823 134.704  20
  -1 -15  -6 363.404 122.928  27
   1 -15   7 694.042 153.228  21
  -1 -15  -7 664.296 153.913  19
  -1 -15  -7 702.191 154.462  21
   1 -15   7 922.694 160.694  24
  -1 -15  -8 166.016 125.579  19
  -1 -15  -8 138.604 123.837  21
   1 -15   8-11.5458 113.829  24
  -1 -15  -9 15753.0 524.489  19
   1 -15   9 16467.4 531.276  24
  -1 -15  -9 17091.4 529.505  21
   1 -15  10 17322.8 532.314  24
  -1 -15 -10 17474.1 529.546  19
  -1 -15 -10 16919.1 515.575  21
  -1 -15 -11 6052.28 266.972  19
  -1 -15 -12 371.297 87.6009  19
   1 -16 -10 290.809 81.4955  21
   1 -16  -9 136.149 93.6698  21
   1 -16  -8 171.927 95.8879  21
   1 -16  -7 10088.0 372.550  21
   1 -16  -6 875.920 144.382  21
  -1 -16   6 612.559 132.783  20
   1 -16  -5 659.532 111.694  20
  -1 -16   5 677.416 135.085  20
   1 -16  -5 862.674 149.934  21
  -1 -16   5 866.186 145.526  21
  -1 -16   4 104.427 125.941  21
  -1 -16   4 281.652 119.837  20
   1 -16  -4 280.877 129.911  21
   1 -16  -4 85.1619 93.9172  20
  -1 -16   3 5687.63 296.829  21
   1 -16  -3 5495.79 290.885  21
  -1 -16   3 5290.98 288.845  20
  -1 -16   2 2206.24 208.927  21
   1 -16  -2 1932.49 196.477  21
  -1 -16   2 2102.24 190.853  20
   1 -16  -2 1868.18 164.364  20
   1 -16  -1 272.857 128.967  21
  -1 -16   1 256.167 139.245  21
  -1 -16   1 508.295 131.554  20
   1 -16  -1 524.317 107.756  20
  -1 -16   0 15848.4 533.221  21
   1 -16   0 15539.1 521.252  21
  -1 -16   0 15162.7 523.568  20
  -1 -16  -1 15168.3 512.746  20
   1 -16   1 14210.0 496.402  21
  -1 -16  -1 15032.5 509.861  21
  -1 -16  -2 502.032 145.774  21
  -1 -16  -2 779.966 144.866  20
   1 -16   2 673.099 149.133  21
   1 -16   2 351.198 110.266  20
   1 -16   3 1992.64 189.827  21
  -1 -16  -3 2043.82 195.278  21
   1 -16   3 1540.40 151.250  20
   1 -16   4 628.234 112.169  20
   1 -16   4 854.757 150.962  21
  -1 -16  -4 775.622 146.823  21
  -1 -16  -5 20282.8 583.931  21
   1 -16   5 17961.7 550.255  21
  -1 -16  -6 7843.91 320.955  21
  -1 -16  -7 5495.54 253.216  21
  -1 -16  -8 1265.94 128.410  21
   1 -17  -4 24323.6 608.298  21
  -1 -17   3 7788.16 281.402  21
   1 -17  -3 7106.60 268.899  21
  -1 -17   2 3912.98 198.687  21
   1 -17  -2 3644.49 188.658  21
  -1 -17   1-75.1899 92.7934  21
   1 -17  -1 83.2963 79.6742  21
   1 -17   0 926.094 110.704  21
  -1 -17   0 1136.54 128.565  21
  -1 -17  -1 198.975 87.9650  21
   1 -17   1 306.326 83.0131  21
  -1 -17  -2 17042.5 477.981  21
  -1 -17  -3 3285.93 177.296  21
  -1 -17  -4 4306.02 189.928  21
  -2   0  26 2605.30 197.083  18
  -2   0  25 66.1126 126.531  18
  -2   0  25 11.8303 106.666  31
  -2   0  24 3049.95 245.920  31
  -2   0  23-66.7603 142.485  14
  -2   0  23 49.9971 148.524  31
  -2   0  22 184.090 166.018  31
  -2   0  21-39.6555 164.877  14
  -2   0  21-19.5704 156.001  31
   2   0 -21-87.4172 160.332   2
  -2   0  20 39178.9 1173.85  14
  -2   0  20 41052.8 1182.57  31
   2   0 -20 38907.6 1141.05   2
  -2   0  19-61.0950 172.740  14
   2   0 -19-15.8316 130.753  11
   2   0 -19 38.1061 178.563   2
  -2   0  18 42641.5 1248.90  14
   2   0 -18 44688.7 1178.79  11
   2   0 -18 43541.7 1234.13   2
  -2   0  17-18.8114 173.467  14
   2   0 -17 59.5611 125.485  11
  -2   0  17-50.1727 153.371  15
   2   0 -17 322.730 180.948   2
   2   0 -16 7367.55 363.219  11
  -2   0  16 6760.62 383.134  15
  -2   0  16 8106.28 430.696  14
   2   0 -16 7676.81 411.872   2
   2   0 -15 142.002 130.936  11
  -2   0  15 436.564 144.842  15
  -2   0  15 145.959 167.427  14
  -2   0  15 133.771 119.282   5
  -2   0  14 70756.2 1697.93  14
  -2   0  14 69856.0 1678.81  15
   2   0 -13 200.987 111.633  11
  -2   0  13 202.577 114.184   5
  -2   0  13 278.342 107.953   9
  -2   0  12 236738. 4841.35  15
  -2   0  12 228691. 4837.52  14
   2   0 -12 241171. 4793.12  11
  -2   0  12 236159. 4776.94   9
  -2   0  12 235388. 4805.81   5
  -2   0  11-53.2318 137.302  15
   2   0 -11 110.119 106.447  11
  -2   0  11-10.6873 125.255  14
  -2   0  11 48.6821 92.8011   9
  -2   0  11 18.3179 108.433   5
  -2   0  10 11115.5 416.225  15
   2   0 -10 11856.3 381.161  11
  -2   0  10 11436.0 408.788  14
  -2   0  10 11542.9 371.644   9
  -2   0  10 11990.6 396.478   5
   2   0  -9-26.5248 89.7413  11
  -2   0   9 109.065 110.603  14
  -2   0   9 43.3007 123.033  15
  -2   0   9 22.1972 101.905   5
  -2   0   9 39.0663 86.7564   9
  -2   0   8 32151.2 806.567  15
  -2   0   8 32800.7 799.094  14
   2   0  -8 33044.2 768.731  11
  -2   0   8 33889.3 770.623   9
  -2   0   8 32098.8 784.017   5
  -2   0   8 31835.8 752.285  32
  -2   0   7 120.827 107.531  14
  -2   0   7-20.7237 114.300  15
   2   0  -7 36.0982 85.4723  11
  -2   0   7 57.2138 88.2364   9
  -2   0   7-35.8345 94.8628   5
  -2   0   7-15.0115 81.5128  32
  -2   0   7-20.9009 65.4675  23
  -2   0   6 2766.77 165.851  14
   2   0  -6 2751.64 146.277  11
  -2   0   6 2999.73 183.737  15
  -2   0   6 2782.32 149.014   9
  -2   0   6 2715.67 162.899   5
  -2   0   6 2694.42 153.643  32
  -2   0   6 2798.09 127.911  23
  -2   0   5 160.319 103.852  15
   2   0  -5 153.488 82.3002  11
  -2   0   5 86.8479 95.3040  14
  -2   0   5 73.5528 82.9396   9
  -2   0   5 96.3951 100.913  32
  -2   0   5 115.293 78.2867  23
  -2   0   4 35852.0 767.758   9
  -2   0   4 34844.7 780.764  15
  -2   0   4 34891.0 760.214  14
  -2   0   4 34293.5 778.839  32
  -2   0   4 33386.7 741.949  23
   2   0  -3 16.9761 72.3570  12
  -2   0   3 58.4414 66.8473  14
  -2   0   3 65.8468 98.4270  32
   2   0  -2 243764. 4913.08  12
  -2   0   2 256100. 4933.77  18
  -2   0   2 252106. 4919.83  30
   2   0  -1 45.2675 72.7857  12
  -2   0   1 94.5977 63.8289  15
  -2   0   1 35.2139 85.9308  18
  -2   0   1 110.522 74.3115  30
  -2   0   1 100.875 31.4583  31
  -2   0   0 416299. 8154.54  16
  -2   0   0 417446. 8130.81  30
   2   0   0 416979. 8122.52   1
  -2   0  -1 84.1831 87.8635  16
  -2   0  -1-12.0725 85.1468  10
   2   0   1 91.6324 73.1599  29
  -2   0  -1 48.6241 68.8084  30
   2   0   1 58.7017 67.9887   1
  -2   0  -1 213.407 89.1758   3
  -2   0  -1 65.9477 85.2748   4
  -2   0  -2 215.384 96.1266  10
   2   0   2 136.753 82.8375  29
  -2   0  -2 208.414 94.0150   4
  -2   0  -2 259.725 93.7929   3
  -2   0  -3 97.5902 96.7984  10
   2   0   3 114.415 90.6570  29
  -2   0  -3 104.055 94.9367   4
  -2   0  -3 87.1277 89.9946   3
  -2   0  -4 11909.3 351.691  10
  -2   0  -4 11441.8 340.429   4
   2   0   4 11107.3 332.393  29
   2   0   5 237.876 96.3301   7
  -2   0  -5 189.239 106.585   4
   2   0   5 208.002 95.9434  29
   2   0   5 206.453 70.6987  25
   2   0   5 298.755 65.1871  24
   2   0   6 35652.1 842.292   7
   2   0   6 36564.3 849.331  29
   2   0   6 36158.1 790.567  25
   2   0   6 36165.0 789.556  24
   2   0   7-11.6104 92.2072  14
   2   0   7 54.0139 92.9883   7
   2   0   7-21.3278 102.622  29
   2   0   7-17.2303 64.5066  25
   2   0   7-28.0182 72.7847  24
   2   0   8 8360.93 300.079  14
   2   0   8 8120.92 313.044   7
   2   0   8 8132.64 319.473  29
   2   0   8 8517.39 247.615  22
   2   0   8 8619.77 281.135  24
   2   0   8 8919.43 269.978  25
   2   0   9 32.2591 103.162  14
   2   0   9 187.505 102.605   7
   2   0   9 186.821 105.706  29
   2   0   9 163.172 77.7291  26
   2   0   9 127.760 71.6874  25
   2   0   9 132.066 94.2816  24
   2   0  10 27427.6 731.770  14
   2   0  10 27002.3 740.927  29
   2   0  10 28018.4 740.490   7
   2   0  11 115.980 117.117  14
   2   0  11 119.027 115.078   8
   2   0  12 6043.41 309.700  14
   2   0  12 6381.07 315.933  29
   2   0  12 5992.24 309.471   8
   2   0  13 186.771 122.346  29
   2   0  13-38.4057 118.701   6
   2   0  14 25658.2 798.868  14
   2   0  14 27818.9 817.544  29
   2   0  14 26486.2 805.339   8
   2   0  14 27075.8 805.684   6
   2   0  15 173.722 140.749  14
   2   0  15 15.6555 123.874  29
   2   0  15 15.1200 135.542   6
   2   0  15 15.3926 127.998   8
   2   0  16 31610.3 948.958  14
   2   0  16 33191.2 953.236  29
   2   0  16 31290.9 939.812   8
   2   0  16 30511.2 928.757   6
   2   0  17-17.4973 136.362  14
   2   0  17-35.8818 153.164  31
   2   0  17 84.1013 137.963   6
   2   0  17 51.1256 137.826   8
   2   0  18 17236.4 661.327  14
   2   0  18 17784.6 656.979   8
   2   0  18 19433.8 678.680   6
   2   0  19 126.210 147.906  31
  -2   0 -20 60937.1 1519.89  11
   2   0  20 58452.0 1520.24  31
  -2   0 -20 59728.3 1650.64   2
   2   0  21-15.6392 136.058  31
  -2   0 -21-86.3565 204.473   2
  -2   0 -22 12347.6 474.018  11
  -2   0 -22 13020.2 569.157   2
  -2   0 -23-10.4298 101.825  11
  -2   0 -23-126.798 166.431   2
  -2   0 -24 249.943 138.875   2
  -2   0 -25 18.3664 96.4272  30
  -2   0 -25-8.96749 107.920   2
  -2  -1  27 976.173 105.515  18
  -2   1  26 19175.6 571.454  18
  -2  -1  26 21116.5 602.778  18
  -2   1  25 150.539 123.703  18
  -2  -1  25 186.998 142.644  18
  -2  -1  25 174.100 114.457  31
  -2   1  25 129.905 113.624  31
  -2   1  24 286.403 151.060  14
  -2  -1  24 142.350 128.414  31
  -2   1  24 243.981 135.282  31
  -2   1  23-33.4065 151.464  14
  -2  -1  23-16.5422 148.289  31
  -2   1  23 16.5928 146.125  31
   2  -1 -23-67.8378 132.455   2
  -2   1  22 6890.62 406.045  31
  -2  -1  22 6348.47 388.685  31
  -2  -1  21 2891.37 287.389  14
  -2   1  21 3068.89 294.184  14
  -2   1  21 3468.94 316.747  31
  -2  -1  21 2997.87 295.541  31
   2  -1 -21 2840.42 274.867   2
  -2  -1  20 3567.03 323.889  14
  -2   1  20 3802.57 327.069  14
   2  -1 -20 3973.40 296.923  11
  -2   1  20 3367.07 324.049  31
  -2  -1  20 3467.82 322.837  31
   2   1 -20 3120.29 295.344   2
   2  -1 -20 3652.60 312.311   2
  -2   1  19 1250.64 224.337  14
  -2  -1  19 1276.94 231.130  14
   2  -1 -19 883.684 191.326  11
   2   1 -19 941.715 220.244   2
   2  -1 -19 1237.25 227.827   2
   2  -1 -18 1597.75 218.658  11
  -2   1  18 1753.92 261.051  14
  -2   1  18 1703.68 219.734  15
  -2  -1  18 1558.84 249.897  14
  -2  -1  18 1421.17 237.087  31
   2   1 -18 1717.89 252.534   2
   2  -1 -18 1500.50 253.785   2
   2  -1 -17 5190.08 326.672  11
  -2  -1  17 5117.37 356.137  14
  -2   1  17 4852.12 358.607  14
  -2   1  17 4509.69 321.167  15
  -2  -1  17 5562.59 360.573  31
  -2   1  17 3899.47 297.529   5
   2  -1 -17 4654.16 348.074   2
  -2   1  16 528.911 192.170  14
  -2  -1  16 529.337 201.195  14
  -2   1  16 290.384 156.083  15
   2  -1 -16 328.944 150.348  11
  -2  -1  16 289.269 149.148  15
  -2  -1  16 275.870 168.456  31
   2  -1 -16 290.972 193.768   2
  -2   1  16 340.981 144.634   5
  -2  -1  15 27808.4 886.172  14
   2  -1 -15 30337.9 858.008  11
  -2  -1  15 27587.9 856.440  15
  -2   1  15 29346.6 872.986  15
  -2   1  15 29391.8 898.951  14
   2  -1 -15 29739.8 887.418   2
  -2   1  15 29832.3 861.893   5
  -2   1  14 63180.9 1542.01  15
  -2  -1  14 62564.6 1537.07  15
   2   1 -14 64203.5 1474.14  11
  -2  -1  14 65036.8 1563.10  14
  -2   1  14 62788.8 1559.53  14
  -2   1  14 63356.0 1522.94   5
  -2   1  14 61748.4 1492.57   9
  -2  -1  13 7957.44 375.839  14
   2  -1 -13 7693.99 346.525  11
  -2   1  13 7419.70 364.102  14
   2   1 -13 7578.59 318.183  11
   2  -1 -13 7567.25 368.288   2
  -2   1  13 7636.85 335.728   9
   2   1 -12 2294.01 175.261  11
  -2  -1  12 1977.66 197.935  15
   2  -1 -12 2035.30 188.052  11
  -2   1  12 1672.42 192.960  15
   2  -1 -12 1892.92 201.088   2
  -2   1  12 2250.13 189.124   9
  -2   1  12 1826.81 182.659   5
   2  -1 -11 36959.6 916.055  11
  -2   1  11 35510.1 943.338  15
   2   1 -11 36598.8 881.912  11
  -2  -1  11 37534.2 955.524  14
  -2  -1  11 36740.5 945.454  15
  -2   1  11 36936.1 946.752  14
  -2   1  11 35404.3 903.223   9
   2  -1 -11 35851.4 929.411   2
  -2  -1  11 36704.4 865.768   9
  -2   1  11 36640.2 923.266   5
  -2  -1  10 50047.0 1176.27  14
   2  -1 -10 49596.5 1146.31  11
  -2  -1  10 49124.1 1170.12  15
  -2   1  10 50168.8 1178.36  15
  -2   1  10 49012.2 1170.96  14
   2   1 -10 48508.2 1108.21  11
  -2  -1  10 49395.8 1098.28   9
  -2   1  10 47782.9 1137.49   9
  -2   1  10 49574.0 1157.84   5
   2   1  -9 612.037 96.4836  11
  -2   1   9 679.784 138.600  14
   2  -1  -9 665.742 122.384  11
  -2   1   9 598.291 135.739  15
  -2  -1   9 600.574 140.727  15
  -2  -1   9 482.311 124.547  14
  -2   1   9 532.023 89.4031  32
  -2  -1   9 593.650 95.0028   9
  -2   1   9 593.688 114.872   9
  -2   1   9 470.971 109.966   5
   2  -1  -9 600.258 128.466   2
  -2  -1   8 45942.4 1061.81  14
   2   1  -8 46475.2 1007.94  11
  -2  -1   8 45570.3 1069.14  15
  -2   1   8 45776.9 1054.34  14
   2  -1  -8 45115.5 1036.28  11
  -2  -1   8 46757.7 1003.92   9
  -2   1   8 44995.8 993.799  32
  -2  -1   8 45064.2 962.979  28
   2  -1  -8 45295.8 1042.63   2
  -2   1   8 45032.7 1049.10   5
  -2   1   8 46131.5 1039.52   9
   2   1  -7 12980.0 356.824  11
  -2  -1   7 13443.9 356.826   9
  -2  -1   7 12843.4 406.045  15
  -2  -1   7 12791.0 394.911  14
   2  -1  -7 13168.7 381.429  11
  -2   1   7 13388.7 394.953   5
  -2   1   7 13235.7 386.683   9
   2  -1  -7 12904.5 382.807   2
  -2  -1   7 12752.3 379.201  32
  -2  -1   7 13308.4 329.278  28
  -2   1   7 13124.8 359.640  32
   2  -1  -6 22256.7 551.380  11
  -2  -1   6 22549.8 575.598  15
  -2  -1   6 21718.2 563.665  14
  -2  -1   6 22462.3 527.067   9
   2   1  -6 22785.1 527.415  11
   2  -1  -6 21647.9 543.416   2
  -2   1   6 22996.6 566.893   5
  -2   1   6 22943.9 561.207   9
  -2   1   6 22112.6 541.050  32
  -2  -1   6 21906.9 553.533  32
  -2  -1   6 22366.7 506.028  28
  -2  -1   6 21757.8 551.818  20
  -2  -1   5 5073.04 217.339  15
  -2  -1   5 4627.95 198.506  14
   2  -1  -5 4932.67 196.975  11
  -2   1   5 5064.63 202.958   9
   2  -1  -5 4579.06 186.168   2
  -2   1   5 5222.49 207.510   5
  -2  -1   5 5215.08 169.482  28
  -2  -1   5 5226.82 209.747  32
  -2   1   5 4966.40 202.069  32
  -2  -1   5 4967.90 195.637  20
  -2  -1   4 362876. 7193.51  15
  -2   1   4 367351. 7188.92   9
  -2  -1   4 364097. 7179.64  14
   2   1  -4 367161. 7152.45  12
   2  -1  -4 365094. 7180.36  11
  -2   1   4 364072. 7192.97   5
   2  -1  -4 362356. 7154.86   2
  -2  -1   4 367168. 7192.47  32
  -2  -1   4 373117. 7168.85  23
  -2  -1   4 369284. 7168.14  20
  -2  -1   3 85361.5 1728.69  15
  -2  -1   3 84789.0 1743.74  18
  -2   1   3 81685.0 1733.46   9
  -2  -1   3 83932.0 1712.62  14
   2  -1  -3 82593.5 1721.21  12
  -2  -1   3 84484.0 1702.58  31
  -2  -1   3 85909.7 1738.68  32
  -2  -1   3 85121.0 1722.14  21
  -2  -1   3 84423.4 1718.72  23
  -2  -1   2 376605. 7303.58  15
  -2  -1   2 381993. 7331.91  18
   2  -1  -2 378582. 7310.70  12
  -2   1   2 375826. 7306.33  18
  -2  -1   2 370377. 7278.66   3
  -2  -1   2 379647. 7322.55  32
  -2   1   2 375803. 7313.63  30
  -2  -1   2 377641. 7297.77  30
  -2  -1   2 373226. 7275.93  31
   2   1  -2 360069. 7254.87  27
  -2  -1   2 381149. 7273.32  19
  -2  -1   2 372516. 7311.36  23
   2  -1  -1 31254.8 687.707  12
  -2  -1   1 31678.1 703.159  16
  -2  -1   1 31330.6 667.126  15
   2  -1  -1 30672.4 681.352   1
  -2  -1   1 31116.8 666.083   3
  -2  -1   1 31895.3 672.154  30
  -2   1   1 30507.4 683.447  30
   2   1  -1 29721.6 656.447  29
  -2  -1   1 30988.1 642.150  31
  -2  -1   1 31059.5 698.245  32
  -2  -1   1 29925.2 702.779  18
  -2   1   0 75796.7 1522.76  16
  -2  -1   0 73912.5 1507.76  10
  -2  -1   0 76237.1 1527.83  16
  -2  -1   0 74388.6 1506.39   4
  -2  -1   0 73908.7 1500.95   3
   2  -1   0 75807.3 1505.86   1
  -2  -1   0 76679.5 1495.15  30
  -2  -1   0 73201.6 1517.32  32
  -2   1   0 75228.8 1506.97  30
   2   1   0 72218.1 1491.30  29
  -2   1   0 71720.7 1436.19  31
  -2  -1  -1 115002. 2253.92  10
  -2   1  -1 113158. 2252.46  16
  -2  -1  -1 110905. 2250.23   3
  -2  -1  -1 111531. 2250.81   4
   2  -1   1 112651. 2243.09   1
  -2  -1  -1 111090. 2232.04  30
  -2   1  -1 112868. 2243.52  30
   2   1   1 108117. 2237.71  29
   2  -1   1 110815. 2206.39  27
  -2  -1  -2 126701. 2553.00  17
  -2  -1  -2 129300. 2570.45  10
  -2   1  -2 130988. 2575.53  10
  -2  -1  -2 125699. 2494.23  33
   2  -1   2 127202. 2492.88  31
   2   1   2 127782. 2555.47  29
   2  -1   2 128163. 2515.38  34
  -2   1  -2 128087. 2572.14   4
  -2  -1  -2 125468. 2566.98   4
  -2  -1  -3 51377.1 1098.34  10
  -2   1  -3 49273.0 1095.18  10
  -2  -1  -3 51760.3 1077.91  17
   2  -1   3 51314.7 1051.48  13
   2  -1   3 51429.5 1091.42  29
   2  -1   3 49295.1 1027.84  31
   2  -1   3 50794.3 1025.87  34
  -2  -1  -3 50185.5 1014.99  33
  -2   1  -3 50764.2 1091.56   4
  -2  -1  -3 50203.9 1098.47   4
  -2   1  -3 50400.6 1090.38   3
  -2   1  -4 4938.31 205.283  10
   2  -1   4 4748.96 151.871  14
   2  -1   4 4213.79 157.710  13
  -2   1  -4 4425.52 193.965   3
  -2  -1  -4 4733.15 206.181   4
  -2   1  -4 4177.75 192.966   4
   2   1   4 5032.98 200.249   7
   2  -1   4 4213.88 196.188  29
   2  -1   5 30092.7 667.247  13
  -2   1  -5 30211.4 732.226  10
   2  -1   5 30579.9 676.615  14
   2   1   5 31153.5 728.930   7
  -2   1  -5 31099.4 722.258   3
  -2   1  -5 30179.1 723.979   4
   2  -1   5 31172.7 712.554   7
   2  -1   5 30668.0 729.175  29
   2   1   5 30197.6 644.653  25
   2  -1   6 22947.3 543.734  14
   2   1   6 23337.7 584.377   7
  -2   1  -6 22208.7 577.625   4
   2  -1   6 23114.8 567.631   7
   2  -1   6 22062.2 582.839  29
   2   1   6 22206.7 496.713  25
   2  -1   6 22010.6 546.532  25
   2  -1   7 318040. 6216.10  14
   2   1   7 317695. 6258.99   7
  -2   1  -7 319644. 6253.61   4
   2  -1   7 316793. 6233.90   7
   2  -1   7 323685. 6255.33  29
   2  -1   7 311435. 6212.92  25
   2  -1   7 316237. 6213.93  24
   2   1   7 306079. 6149.81  25
   2  -1   8 3620.02 188.169  14
   2  -1   8 3382.91 188.944   7
   2   1   8 3461.47 207.532   7
   2  -1   8 3191.22 199.013  29
   2  -1   8 3284.59 172.146  25
   2  -1   8 3442.22 180.796  24
   2  -1   8 3461.05 162.917  22
   2  -1   9 3537.15 194.285  14
   2  -1   9 2852.99 184.893   7
   2   1   9 3073.46 207.556   7
   2  -1   9 3205.89 205.527  29
   2   1   9 2791.11 205.682  29
   2  -1   9 3229.97 157.392  22
   2  -1   9 3192.84 188.586  24
   2  -1  10 95172.0 2066.36  14
   2   1  10 98213.0 2107.51   7
   2  -1  10 97371.2 2070.77   7
   2   1  10 95960.4 2102.19  29
   2  -1  10 97824.4 2092.01  29
   2  -1  10 94692.5 2036.90  26
   2  -1  10 97328.0 2062.40  24
   2  -1  10 93951.5 2033.90  25
   2   1  11 16638.5 546.758   8
   2  -1  11 17014.6 518.722   6
   2  -1  11 16131.0 521.289  14
   2   1  11 16206.2 531.003  14
   2  -1  11 16258.7 509.591  24
   2  -1  11 16374.4 490.516  26
   2  -1  12 26616.0 750.700  14
   2   1  12 24819.7 756.739  29
   2  -1  12 25493.9 726.398   6
   2   1  13 29100.9 852.896  14
   2  -1  13 30019.8 846.926  29
   2   1  13 29785.8 860.736  29
   2   1  13 29813.2 862.132   6
   2   1  13 29995.5 862.694   8
   2   1  14 6944.82 366.455  14
   2  -1  14 7561.17 366.821  14
   2  -1  14 7547.03 369.042  31
   2   1  14 7684.69 382.751  29
   2  -1  14 6854.58 354.862  29
   2  -1  14 7306.07 353.140   8
   2  -1  14 7042.67 342.759   6
   2   1  14 7207.69 365.796   6
   2   1  14 6904.97 365.437   8
   2   1  15 375.527 167.867  14
   2  -1  15 338.448 144.289  14
   2   1  15 259.157 132.050  29
   2  -1  15 347.752 159.624  31
   2  -1  15 281.835 135.652   6
   2   1  15 275.847 134.133   8
   2   1  15 562.535 168.862   6
   2   1  15 140.872 126.409   5
   2  -1  15 247.206 131.232   8
   2   1  16 34738.9 1044.64  14
   2  -1  16 35084.7 1025.36  14
   2   1  16 36799.2 1052.83  29
   2  -1  16 37524.5 1055.03  31
   2   1  16 36608.1 1012.59   5
   2   1  16 36885.7 1058.31   8
   2   1  16 35902.8 1048.60   6
   2  -1  16 36788.4 1014.65   6
   2  -1  16 35828.6 1016.30   8
   2   1  17 10819.1 509.237  14
   2  -1  17 10418.6 484.512  14
   2  -1  17 12414.1 524.783  31
   2   1  17 11873.8 522.035  29
   2   1  17 11295.7 514.103   8
   2  -1  17 11679.5 489.683   8
   2   1  17 10922.2 500.212   6
   2   1  18 17695.2 671.193  14
   2   1  18 18582.8 683.606   8
   2  -1  18 18149.0 649.495   8
   2   1  18 18128.8 674.263   6
   2   1  19 10253.5 486.223  14
   2  -1  19 9795.81 477.403  31
   2   1  19 10115.7 488.450  31
   2   1  19 11196.0 503.598   6
  -2  -1 -19 10882.9 578.081   2
  -2  -1 -20 1305.45 213.732  11
  -2   1 -20 1319.55 187.831  11
   2  -1  20 1635.52 217.937  31
   2   1  20 1252.59 212.469  31
  -2  -1 -20 1756.90 294.330   2
   2   1  21 7849.66 405.319  31
  -2  -1 -21 9460.09 509.539   2
  -2   1 -21 8833.10 498.546   2
  -2  -1 -22 8918.56 401.199  11
  -2   1 -22 8479.55 465.817   2
  -2  -1 -22 9395.36 473.319   2
  -2  -1 -23 15863.0 532.780  11
  -2  -1 -23 16942.8 617.170   2
  -2   1 -23 17146.6 624.534   2
  -2  -1 -24 4057.43 218.255  11
  -2   1 -24 4383.64 265.890  30
  -2   1 -24 4515.77 280.607   2
  -2  -1 -24 4404.63 278.860   2
  -2  -1 -25 1341.63 143.157  30
  -2   1 -25 1261.87 141.480  30
  -2  -1 -25 1449.63 157.620   2
  -2   1 -25 1095.33 143.738   2
  -2  -2  26 10625.9 385.524  18
  -2   2  26 9969.91 345.524  18
  -2  -2  25 1558.24 190.441  18
  -2   2  25 2012.12 195.713  14
  -2   2  25 1892.00 181.799  18
  -2   2  25 1966.57 188.068  31
  -2  -2  25 1868.35 184.174  31
  -2  -2  24 5779.60 349.488  18
   2  -2 -24 4787.09 269.633  12
  -2   2  24 5071.20 310.036  14
  -2  -2  24 5326.00 309.601  31
  -2   2  24 5534.21 320.089  31
   2  -2 -23 5948.60 326.506  12
  -2   2  23 6873.68 378.509  14
  -2  -2  23 7041.97 375.525  31
  -2   2  23 7161.00 385.790  31
   2  -2 -23 6010.03 339.698   2
  -2   2  22 4966.32 351.227  31
  -2  -2  22 5670.88 364.706  31
  -2   2  21 258.879 176.529  14
  -2  -2  21 270.662 171.387  31
   2  -2 -21 420.756 180.248   2
  -2  -2  20 3937.88 327.701  14
  -2   2  20 4016.76 324.227  14
   2  -2 -20 3121.41 290.956  11
  -2  -2  20 3134.21 297.619  31
   2  -2 -20 3222.97 298.976   2
   2  -2 -19 6507.47 388.264  11
  -2   2  19 6176.48 412.821  14
  -2  -2  19 6363.70 411.101  14
   2  -2 -19 6559.68 409.308   2
  -2   2  18 5377.11 358.900  15
   2  -2 -18 6546.24 385.699  11
  -2  -2  18 6406.50 397.685  14
  -2   2  18 5413.53 351.204   9
  -2   2  18 7322.61 426.108  14
  -2  -2  18 6956.74 414.847  31
  -2   2  18 5880.35 368.313   5
   2  -2 -18 6373.06 398.395   2
   2  -2 -17 25658.5 821.307  11
  -2   2  17 24158.7 805.954  15
  -2  -2  17 25871.6 859.309  14
  -2   2  17 24724.5 843.142  14
  -2  -2  17 25012.4 846.700  31
  -2   2  17 24981.9 818.580   5
  -2   2  17 24213.4 792.035   9
   2  -2 -17 24676.5 828.615   2
  -2  -2  16 36517.8 1063.89  14
  -2   2  16 35810.9 1032.43  15
   2  -2 -16 36321.9 1025.49  11
  -2   2  16 36198.3 1066.74  14
  -2  -2  16 35855.7 1051.13  31
  -2   2  16 36197.1 1016.99   9
  -2   2  16 34216.3 1020.92   5
   2  -2 -16 35408.4 1047.92   2
   2  -2 -15 73.7415 133.753  11
  -2  -2  15 265.333 165.054  14
  -2   2  15 109.636 149.891  15
  -2   2  15 33.4445 166.437  14
  -2  -2  15 32.4403 147.932  31
  -2   2  15 77.1306 141.479   5
  -2   2  15 205.081 136.571   9
   2  -2 -15 114.094 158.355   2
  -2   2  14 144280. 3149.78  15
  -2   2  14 143335. 3163.49  14
  -2  -2  14 144670. 3167.22  14
   2  -2 -14 147732. 3132.76  11
  -2  -2  14 144463. 3157.30  31
  -2   2  14 146037. 3144.23   5
  -2   2  13 6834.21 354.710  14
  -2  -2  13 6285.02 344.182  14
  -2  -2  13 6486.90 343.787  31
   2  -2 -13 7140.41 362.520   2
  -2   2  13 6560.95 323.398   9
  -2   2  12 72485.0 1672.64  15
   2   2 -12 71337.8 1570.56  11
  -2  -2  12 70981.0 1665.33  15
   2  -2 -12 73809.8 1649.27  11
  -2  -2  12 74022.9 1676.79  31
  -2   2  12 69305.1 1647.12   9
   2  -2 -12 74254.9 1676.38   2
  -2   2  12 68773.0 1649.27   5
  -2   2  11 178549. 3718.41  14
   2   2 -11 173541. 3615.17  11
   2  -2 -11 180288. 3694.06  11
  -2  -2  11 178387. 3717.72  15
  -2  -2  11 176419. 3725.74  14
  -2  -2  11 181722. 3718.65  31
  -2   2  11 180442. 3709.73   5
   2  -2 -11 178535. 3713.84   2
  -2   2  11 182337. 3701.94   9
   2   2 -10 44488.2 1006.22  11
   2  -2 -10 45357.6 1070.14  11
  -2  -2  10 43917.2 1093.95  15
  -2  -2  10 44212.8 1093.14  14
  -2  -2  10 44238.1 1089.42  31
   2  -2 -10 44039.0 1086.25   2
  -2   2  10 46376.1 1083.33   9
  -2   2  10 45367.7 1086.45   5
   2  -2  -9 8679.22 321.057  11
   2   2  -9 8339.19 269.732  11
  -2  -2   9 8187.93 336.811  14
  -2  -2   9 7496.06 328.471  15
  -2   2   9 8515.40 323.517   9
   2  -2  -9 8028.39 327.042   2
  -2   2   9 8757.52 331.190   5
  -2  -2   9 7722.04 262.561  28
  -2   2   9 8801.36 256.990  32
  -2  -2   9 8508.45 331.720  31
  -2  -2   8 141332. 2873.89  15
  -2  -2   8 142252. 2873.18  14
   2  -2  -8 141363. 2849.38  11
   2   2  -8 138793. 2782.51  11
   2  -2  -8 137420. 2853.89   2
  -2   2   8 137832. 2856.98   9
  -2   2   8 139077. 2860.00   5
  -2  -2   8 136527. 2790.70  28
  -2   2   8 133799. 2778.38  32
  -2  -2   8 139732. 2867.10  26
  -2  -2   8 137457. 2881.33  24
  -2  -2   8 138649. 2864.04  20
  -2  -2   7 2494.45 176.632  15
   2  -2  -7 2561.54 169.082  11
  -2  -2   7 2638.98 174.940  14
   2   2  -7 2383.80 122.947  11
  -2   2   7 2404.39 172.466   9
   2  -2  -7 2618.44 169.112   2
  -2   2   7 2744.32 173.598   5
  -2  -2   7 2334.53 166.490  31
  -2   2   7 2583.64 140.333  32
  -2  -2   7 2482.93 135.178  28
  -2  -2   7 2206.53 180.158  26
  -2  -2   7 2598.18 191.605  24
  -2  -2   7 2246.01 169.373  20
  -2  -2   6 2732.61 174.973  14
   2  -2  -6 2724.96 163.696  11
  -2  -2   6 2756.14 182.218  15
  -2   2   6 2598.33 171.556   9
   2  -2  -6 2825.61 166.121   2
  -2   2   6 2768.57 169.953   5
  -2   2   6 2849.26 155.892  32
  -2  -2   6 2515.68 135.443  28
  -2  -2   6 2741.03 168.880  31
  -2  -2   6 2735.27 175.161  24
  -2  -2   6 2824.62 177.299  21
  -2  -2   6 2699.65 171.356  20
  -2  -2   6 2496.23 173.270  26
  -2  -2   5 39554.1 905.178  14
  -2  -2   5 39578.0 909.777  15
   2   2  -5 38823.7 838.500  12
   2  -2  -5 40592.0 897.098  11
   2  -2  -5 40341.9 887.645   2
  -2   2   5 39736.5 904.550   9
  -2   2   5 40224.7 904.142   5
  -2  -2   5 41332.6 906.776  32
  -2  -2   5 38868.1 869.050  28
  -2  -2   5 39167.2 893.752  31
  -2  -2   5 41462.0 913.190  21
  -2  -2   5 38978.5 903.578  26
  -2  -2   5 40210.8 906.725  24
  -2  -2   5 40150.8 899.326  20
  -2  -2   4 60107.7 1271.18  15
  -2  -2   4 57782.1 1259.80  14
   2  -2  -4 58498.4 1254.85  11
  -2   2   4 58455.5 1266.87   9
   2  -2  -4 58835.6 1245.45   2
  -2   2   4 60389.5 1265.59   5
  -2  -2   4 59747.1 1251.17  31
  -2  -2   4 58413.2 1265.23  32
  -2  -2   4 60042.9 1267.36  26
  -2  -2   4 59761.9 1262.45  21
  -2  -2   4 57420.1 1258.56  24
  -2   2   3 19236.7 465.768  18
  -2   2   3 20471.6 507.805   9
  -2  -2   3 20450.4 510.801  18
  -2  -2   3 20322.0 501.522  16
   2  -2  -3 20109.2 491.456  12
  -2  -2   3 19259.3 489.746  15
  -2   2   3 20214.1 498.321   5
  -2  -2   3 19255.9 499.310  32
  -2  -2   3 20004.8 479.394  31
  -2  -2   3 20016.4 487.489  21
  -2  -2   3 19602.9 484.483  24
  -2  -2   3 20530.6 478.432  19
  -2  -2   3 19918.2 493.318  23
  -2  -2   2 24792.4 571.466  16
  -2   2   2 23851.2 574.489   9
  -2  -2   2 24312.8 580.983  18
   2  -2  -2 24285.8 563.563  12
  -2   2   2 23744.0 562.052  30
  -2  -2   2 23884.4 567.692  32
  -2  -2   2 23718.9 539.155  31
   2   2  -2 22681.2 504.271  29
  -2  -2   2 24168.8 540.307  19
  -2  -2   2 23989.0 542.421  24
  -2  -2   2 23198.7 542.253  21
  -2  -2   2 23662.9 565.988  23
   2  -2  -1 496522. 9939.54  12
  -2  -2   1 522803. 9950.73  16
   2  -2  -1 518414. 9937.61   1
  -2  -2   1 522424. 9944.40  32
  -2  -2   1 509802. 9904.65  30
  -2   2   1 507983. 9935.38  30
   2   2  -1 501439. 9897.95  29
  -2  -2   1 514082. 9882.48  27
  -2  -2   1 494611. 9946.00  23
  -2  -2   1 506720. 9913.98  21
   2  -2   0 3126.43 152.912  12
  -2  -2   0 3139.35 136.484  10
  -2  -2   0 3139.39 143.429   4
   2  -2   0 3052.42 148.817   1
  -2  -2   0 3080.59 125.658  30
  -2  -2   0 3318.04 155.782  32
  -2   2   0 2973.22 149.136  30
  -2  -2   0 3101.69 177.045  23
  -2  -2   0 3390.97 128.777  21
  -2   2  -1 5078.44 181.680  16
  -2  -2  -1 4792.09 184.923  10
  -2  -2  -1 4633.58 197.269  17
   2  -2   1 5195.21 190.234   1
  -2  -2  -1 4857.56 188.799   4
   2  -2   1 5184.35 181.046  34
   2  -2   1 4801.98 145.160  33
  -2  -2  -1 5097.97 185.954  32
  -2   2  -1 5403.66 186.716  30
  -2  -2  -1 5057.00 165.047  30
   2  -2   1 4953.50 171.365  27
  -2  -2  -2 233569. 4536.70  17
  -2   2  -2 223657. 4533.87  10
   2  -2   2 227271. 4506.90  13
  -2   2  -2 227099. 4510.65  30
  -2  -2  -2 232461. 4498.34  32
  -2  -2  -2 226716. 4476.34  33
   2  -2   2 229055. 4492.18  34
   2  -2   2 230369. 4499.91  27
   2  -2   2 226064. 4480.13  20
   2  -2   3 1701.26 119.224  13
  -2   2  -3 1735.52 139.446  10
  -2  -2  -3 1688.98 132.167  17
  -2   2  -3 1942.59 132.531   4
   2   2   3 1405.09 123.714   7
  -2  -2  -3 1521.35 92.8972  33
   2  -2   3 1753.98 103.553  34
  -2  -2  -3 1563.92 105.218  32
   2  -2   3 1545.68 119.322  27
   2  -2   3 1792.10 94.7415  31
   2  -2   3 1637.44 106.821  20
   2  -2   4 803.057 74.6857  14
   2  -2   4 880.246 95.1969  13
  -2   2  -4 702.498 119.244  10
  -2   2  -4 500.437 110.222   3
   2   2   4 572.900 108.604   7
  -2   2  -4 590.643 113.764   4
   2  -2   4 755.522 81.0412  31
  -2  -2  -4 702.533 76.8575  32
   2  -2   5 177477. 3445.93  14
  -2   2  -5 174981. 3503.38  10
   2  -2   5 173072. 3463.46  13
   2  -2   5 177021. 3469.11   7
  -2   2  -5 176962. 3496.60   4
  -2   2  -5 175282. 3496.03   3
   2   2   5 174789. 3510.15   7
   2  -2   5 173238. 3455.66  31
  -2  -2  -5 171006. 3413.29  32
   2  -2   5 167057. 3444.22  21
   2  -2   6 178554. 3484.93  14
  -2   2  -6 177500. 3524.78   4
   2  -2   6 176159. 3497.70   7
   2   2   6 179075. 3544.89   7
  -2   2  -6 176935. 3523.71   3
  -2  -2  -6 167923. 3415.75  32
   2  -2   6 177151. 3495.32  31
   2  -2   6 176664. 3517.34  25
   2  -2   7 7732.89 260.507  14
   2   2   7 7161.09 289.005   7
  -2   2  -7 7199.16 276.793   4
   2  -2   7 7016.44 254.691   7
   2  -2   7 7375.68 261.446  31
   2  -2   7 6605.49 278.659  29
   2  -2   8 71014.5 1546.43  14
   2  -2   8 71915.9 1546.44   7
   2   2   8 72029.7 1600.26   7
   2  -2   8 72274.9 1583.11  29
   2  -2   8 72555.4 1544.68  22
   2  -2   8 71549.2 1564.11  24
   2  -2   9 263.417 95.0578  14
   2  -2   9 110.547 83.4201   7
   2   2   9 187.309 117.899   7
   2  -2   9 17.8280 96.3680  29
   2  -2   9 213.165 102.751  31
   2  -2   9 211.833 86.4113  22
   2  -2   9 83.7783 99.8733  24
   2  -2   9-7.97964 88.3185  25
   2  -2  10 27276.0 717.854  14
   2   2  10 26816.7 758.818   8
   2  -2  10 26754.8 693.547   6
   2  -2  10 27456.7 740.370  29
   2  -2  10 27559.9 729.694  31
   2  -2  10 26480.9 726.542  24
   2  -2  10 26802.4 680.795  22
   2  -2  10 27289.6 715.867  25
   2  -2  11 2424.23 191.211  14
   2   2  11 2219.00 202.787   8
   2  -2  11 2448.75 173.819   6
   2  -2  11 2345.88 185.134  31
   2  -2  11 1982.63 176.094  26
   2  -2  11 2359.41 187.957  25
   2  -2  11 2239.00 192.643  24
   2  -2  12 41795.3 1080.15  14
   2  -2  12 42262.8 1065.10   8
   2  -2  12 42203.3 1048.59   6
   2   2  12 43667.7 1124.56   6
   2   2  12 44011.6 1125.97  29
   2  -2  12 44370.6 1099.76  31
   2  -2  12 43169.2 1068.40  26
   2  -2  12 43492.0 1096.28  24
   2   2  13 29433.7 851.179  14
   2   2  13 28535.9 847.119  29
   2  -2  13 28827.1 830.742  31
   2   2  13 27374.7 842.915   6
   2   2  13 28571.5 848.849   8
   2   2  14 22728.8 739.441  14
   2  -2  14 20611.8 683.996  14
   2  -2  14 22608.3 714.652  31
   2   2  14 22112.5 733.504  29
   2   2  14 22436.0 740.029   8
   2   2  14 22224.1 734.681   6
   2  -2  14 21732.8 675.421   8
   2   2  15 26699.3 840.376  14
   2  -2  15 25921.0 798.200  14
   2  -2  15 25431.1 807.428  31
   2   2  15 26653.6 836.529  29
   2   2  15 24643.8 794.819   5
   2   2  15 26069.1 834.882   8
   2   2  15 26228.6 834.816   6
   2  -2  16 54699.2 1409.37  14
   2   2  16 54037.2 1444.96  14
   2  -2  16 55902.0 1430.03  31
   2   2  16 56857.2 1458.72  29
   2   2  16 55102.8 1416.53   5
   2   2  16 52955.1 1444.21   8
   2   2  16 56333.7 1463.17   6
   2   2  17 1379.40 222.005  14
   2  -2  17 1016.40 190.176  31
   2   2  17 1277.50 215.379  29
  -2  -2 -17 1233.34 279.024   2
   2   2  17 1492.24 227.876   8
   2   2  17 1468.38 208.094   6
   2   2  17 1051.07 196.361   5
   2   2  18 4220.98 328.862  14
   2   2  18 4346.40 332.061  29
   2   2  18 4523.12 335.645   6
   2   2  18 4561.63 345.102   8
  -2  -2 -18 3998.55 384.322   2
   2   2  18 4729.39 318.987   5
   2   2  19 10525.9 506.079  14
   2  -2  19 11542.5 508.359  31
   2   2  19 11069.5 519.304   6
  -2  -2 -19 10971.2 587.544   2
  -2  -2 -20 2692.88 270.556  11
   2   2  20 2891.09 274.138  31
  -2  -2 -20 2159.45 314.681   2
   2   2  21 23170.9 753.634  31
  -2  -2 -22 13671.8 527.421  11
  -2   2 -22 14231.6 600.261   2
  -2  -2 -22 14535.1 597.612   2
  -2  -2 -23 6105.05 310.999  11
  -2  -2 -23 5734.49 342.327   2
  -2   2 -23 6350.64 371.107   2
  -2  -2 -24 1975.21 167.027  11
  -2   2 -24 2413.44 202.539  30
  -2   2 -24 2200.18 209.231   2
  -2  -2 -24 2416.99 215.031   2
  -2  -2 -25 524.383 111.824  30
  -2  -2 -25 798.162 125.610   2
  -2   2 -25 594.593 119.022   2
  -2  -3  26 12775.2 416.862  18
  -2  -3  25 18456.9 576.486  18
  -2   3  25 17914.6 550.389  14
  -2   3  25 15865.6 506.592  18
   2  -3 -25 16596.3 495.933  12
  -2  -3  24 4693.66 309.231  18
  -2   3  24 3709.87 264.744  14
  -2   3  24 3803.77 257.265  18
   2  -3 -24 3914.76 245.185  12
  -2   3  24 3761.38 266.582  31
  -2  -3  24 4037.62 269.759  31
  -2   3  23 12250.9 515.871  14
  -2  -3  23 12855.6 550.037  18
   2  -3 -23 12360.5 482.605  12
  -2   3  23 12207.2 513.564  31
  -2  -3  23 12087.6 507.974  31
  -2   3  22 1884.17 242.877  14
  -2   3  22 1832.51 243.518  31
  -2  -3  22 1949.10 238.320  31
  -2   3  21 29959.0 981.769  14
  -2  -3  21 31505.4 980.489  31
   2  -3 -21 32001.8 958.525   2
  -2   3  20 11532.1 539.593  14
  -2   3  20 10164.4 484.810   9
   2  -3 -20 10565.6 499.039  11
  -2  -3  20 10330.2 510.887  31
   2  -3 -20 10212.8 498.052   2
   2  -3 -19 1678.49 235.556  11
  -2   3  19 1964.56 262.330  14
  -2  -3  19 1366.34 230.103  31
   2  -3 -19 1183.98 232.474   2
  -2   3  19 1618.17 223.290   9
  -2   3  18 306.209 202.323  14
  -2   3  18 283.143 155.060  15
  -2  -3  18 556.425 196.961  14
   2  -3 -18 478.449 180.664  11
  -2  -3  18 575.941 181.243  31
  -2   3  18 288.373 163.219   5
  -2   3  18 276.166 168.040   9
   2  -3 -18 209.875 196.177   2
  -2  -3  17 2650.83 291.287  14
  -2   3  17 3146.66 305.164  14
   2  -3 -17 2962.37 283.143  11
  -2   3  17 2967.44 272.040  15
  -2  -3  17 3240.30 294.934  31
   2  -3 -17 2728.21 296.281   2
  -2   3  17 2749.85 271.011   9
  -2   3  17 2808.16 281.211   5
  -2   3  16 43700.6 1226.42  14
   2  -3 -16 42976.3 1191.56  11
  -2   3  16 42657.5 1191.13  15
  -2  -3  16 41965.1 1208.52  14
  -2  -3  16 43319.3 1218.57  31
  -2   3  16 43530.1 1193.19   9
   2  -3 -16 44023.7 1217.76   2
  -2   3  16 43631.5 1207.75   5
   2  -3 -15 116175. 2617.48  11
  -2  -3  15 116108. 2644.83  14
  -2   3  15 117626. 2631.62  15
  -2   3  15 120122. 2664.20  14
  -2  -3  15 116174. 2639.60  31
  -2   3  15 113586. 2628.61   5
   2  -3 -15 116632. 2640.58   2
  -2   3  15 115702. 2620.76   9
  -2   3  14 5239.67 334.094  14
  -2   3  14 5259.16 321.639  15
  -2  -3  14 4882.92 322.681  14
   2  -3 -14 5157.05 312.945  11
  -2  -3  14 5399.38 335.109  31
  -2   3  14 4987.52 307.029   9
   2  -3 -14 5524.87 342.246   2
  -2   3  14 5244.06 322.674   5
  -2   3  13 5145.95 314.032  14
  -2   3  13 5282.47 313.583  15
  -2  -3  13 4416.63 300.298  14
  -2  -3  13 4561.58 302.995  31
  -2   3  13 5100.63 310.315   5
   2  -3 -12 130233. 2834.97  11
  -2   3  12 131555. 2850.27   9
   2  -3 -12 132035. 2859.85   2
  -2  -3  12 134884. 2870.66  31
  -2  -3  11 10882.4 443.135  14
   2  -3 -11 11579.9 429.388  11
   2  -3 -11 11989.7 443.882   2
  -2   3  11 11142.2 437.862   9
  -2   3  11 11945.5 445.254   5
  -2  -3  11 11372.8 437.517  31
  -2  -3  11 11185.0 440.364  26
   2  -3 -10 55014.4 1276.30  11
  -2  -3  10 53012.3 1288.57  14
  -2   3  10 53320.6 1282.59   9
  -2   3  10 55517.2 1294.23   5
   2  -3 -10 53386.9 1284.80   2
  -2  -3  10 55314.7 1291.54  31
  -2  -3  10 52849.9 1210.69  28
  -2  -3  10 54350.9 1307.84  24
  -2  -3  10 54576.6 1289.04  26
   2  -3  -9 5247.24 264.283  11
  -2  -3   9 5144.06 271.352  14
  -2   3   9 5152.30 264.538   9
   2  -3  -9 5159.09 260.364   2
  -2   3   9 4979.86 261.269   5
  -2  -3   9 5118.35 225.549  28
  -2  -3   9 4870.22 258.276  31
  -2  -3   9 5170.66 269.912  26
  -2  -3   9 5256.33 276.229  24
  -2  -3   9 4979.65 273.130  20
   2  -3  -8 2910.05 194.897  11
  -2  -3   8 3025.81 208.935  14
  -2   3   8 3451.29 213.498   9
   2  -3  -8 2993.45 195.453   2
  -2   3   8 3170.90 204.263   5
  -2  -3   8 3026.73 170.435  28
  -2   3   8 2992.05 147.774  32
  -2  -3   8 3308.24 205.796  31
  -2  -3   8 3407.53 213.653  26
  -2  -3   8 3181.58 219.019  21
  -2  -3   8 3646.39 225.287  24
  -2  -3   8 3176.48 211.917  20
   2  -3  -7 265369. 5282.62  11
  -2  -3   7 262720. 5300.34  14
  -2   3   7 269264. 5300.10   9
   2  -3  -7 266985. 5290.62   2
  -2   3   7 266527. 5295.78   5
  -2   3   7 253349. 5223.66  32
  -2  -3   7 266783. 5252.93  28
  -2  -3   7 261920. 5301.85  26
  -2  -3   7 265650. 5310.75  21
  -2  -3   7 266959. 5299.76  20
  -2  -3   7 267796. 5303.63  24
   2  -3  -6 163749. 3328.23  11
  -2  -3   6 164602. 3342.54  14
   2  -3  -6 167059. 3329.39   2
  -2   3   6 161546. 3341.19   9
  -2   3   6 165616. 3337.66   5
  -2  -3   6 162724. 3308.40  28
  -2  -3   6 162870. 3333.03  31
  -2  -3   6 165585. 3342.17  26
  -2  -3   6 162724. 3342.45  24
  -2  -3   6 162862. 3344.83  21
  -2  -3   6 163843. 3344.52  20
   2  -3  -5 28095.0 690.840  11
  -2   3   5 28157.7 703.966   9
  -2   3   5 27826.0 697.524   5
   2  -3  -5 29203.6 697.507   2
  -2  -3   5 28612.0 683.812  28
  -2  -3   5 28880.0 698.639  31
  -2  -3   5 29993.6 703.619  24
  -2  -3   5 28630.3 703.750  26
  -2  -3   5 29369.4 707.033  21
  -2  -3   4 156.293 85.8625  16
  -2  -3   4 113.278 100.560  18
   2  -3  -4 165.017 95.0162  11
  -2   3   4 178.841 100.331   9
  -2   3   4 210.251 100.584   5
  -2  -3   4 164.073 99.7961  31
  -2  -3   4 94.3195 87.0519  28
  -2  -3   4 185.451 107.323  26
  -2  -3   4 144.609 101.102  24
  -2  -3   4 187.934 98.2166  21
  -2  -3   4 189.264 99.9124  19
  -2  -3   3 1064.27 133.726  18
   2  -3  -3 1109.26 117.629  12
  -2  -3   3 1486.70 120.358  16
  -2   3   3 1130.33 125.547   9
  -2   3   3 1018.34 119.774   5
  -2  -3   3 1220.85 111.573  31
  -2  -3   3 1155.72 97.1155  27
   2   3  -3 1140.37 55.4648  29
  -2  -3   3 1274.75 129.525  32
  -2  -3   3 1090.70 116.859  21
  -2  -3   3 1102.60 123.074  26
  -2  -3   3 1295.00 113.706  24
  -2  -3   3 1118.06 120.569  19
  -2  -3   2 35912.6 818.412  18
  -2   3   2 34208.5 809.711   9
   2  -3  -2 34555.8 794.802  12
   2  -3  -2 34819.1 791.605   1
  -2   3   2 33848.0 788.429   5
  -2  -3   2 35242.7 805.726  32
  -2  -3   2 36227.7 774.499  24
  -2  -3   2 34510.3 784.300  26
  -2  -3   2 35507.6 759.704  27
  -2  -3   2 35945.8 790.765  19
  -2  -3   2 35681.3 788.040  21
  -2  -3   2 34517.9 803.694  23
   2  -3  -1 89173.4 1877.15  12
  -2   3   1 91043.9 1893.61   9
   2  -3  -1 91132.3 1871.05   1
  -2   3   1 89477.9 1866.13  30
  -2  -3   1 89967.9 1817.51  30
  -2  -3   1 92835.3 1880.21  32
   2  -3  -1 92131.1 1879.38  34
  -2  -3   1 92536.9 1853.79  26
  -2  -3   1 91592.7 1833.51  27
  -2  -3   1 92709.3 1838.66  24
  -2  -3   1 89478.9 1860.56  21
  -2  -3   1 92098.1 1891.92  23
  -2  -3   0 50167.9 1107.93  17
   2  -3   0 50319.7 1082.90  12
   2  -3   0 50975.0 1080.56   1
  -2   3   0 49808.6 1070.28  30
  -2  -3   0 51209.9 1029.14  30
   2  -3   0 50150.1 1082.71  34
  -2  -3   0 50027.8 1076.65  32
  -2  -3   0 49742.6 1101.45  23
  -2  -3   0 50672.1 1063.89  21
   2  -3   0 48351.3 1039.79  19
   2  -3   1 1767.79 135.027  13
  -2   3  -1 1895.55 114.720  16
  -2  -3  -1 1746.99 143.604  17
  -2  -3  -1 1770.51 108.707   2
   2  -3   1 1931.81 134.830   1
   2  -3   1 1976.32 109.088  33
   2  -3   1 1794.81 130.271  34
  -2  -3  -1 1709.36 119.254  32
  -2  -3  -1 1549.77 92.6142  30
  -2   3  -1 1757.72 123.229  30
   2  -3   1 1853.19 122.405  27
   2  -3   1 1829.05 108.440  19
  -2   3  -2 508.981 72.8287  16
  -2  -3  -2 341.314 115.979  17
   2  -3   2 527.376 108.622  13
   2   3   2 320.854 96.9525   7
  -2  -3  -2 421.050 94.5749   2
  -2  -3  -2 426.945 84.0292  33
  -2   3  -2 370.293 89.7466  30
   2  -3   2 396.803 93.5819  34
  -2  -3  -2 398.337 81.3879  32
   2  -3   2 779.848 101.327  27
   2  -3   2 492.695 77.3218  21
   2   3   2 337.898 41.9769  25
   2  -3   3 86154.1 1761.31  13
  -2   3  -3 84517.8 1764.40  10
  -2  -3  -3 85263.4 1762.32   2
   2   3   3 86999.0 1769.30   7
   2  -3   3 83567.7 1738.61  34
  -2  -3  -3 83928.2 1729.15  33
  -2  -3  -3 80972.3 1707.76  32
   2  -3   3 86123.0 1763.71  27
   2  -3   3 83641.8 1722.56  21
   2  -3   3 85996.4 1744.18  20
   2  -3   4 3055.17 162.285  13
  -2   3  -4 3021.87 167.455  10
   2   3   4 3131.42 175.548   7
  -2   3  -4 2944.39 168.638   4
  -2  -3  -4 3054.22 181.162   2
  -2  -3  -4 3376.25 152.341  33
   2  -3   4 3256.65 177.375  27
   2  -3   4 3214.35 149.095  31
  -2  -3  -4 3426.75 125.418  32
   2  -3   4 3431.92 151.235  21
   2  -3   4 2991.49 163.487  20
  -2   3  -5 79758.5 1674.66  10
   2  -3   5 79665.1 1628.90   7
  -2  -3  -5 76847.6 1697.81   2
   2   3   5 80152.0 1692.43   7
  -2   3  -5 79580.0 1675.12   3
  -2   3  -5 80916.0 1671.99   4
   2  -3   5 78185.6 1644.34  31
   2  -3   5 78080.4 1671.74  20
   2  -3   5 77207.6 1641.52  21
  -2   3  -6 1095.73 123.675  10
  -2   3  -6 1026.60 116.933   3
   2  -3   6 1106.23 99.2490   7
   2   3   6 925.558 135.444   7
  -2   3  -6 938.310 119.370   4
   2  -3   6 936.943 104.899  31
   2  -3   6 1096.39 119.420  21
   2  -3   7 92788.8 1925.94  14
  -2   3  -7 92136.1 1944.37   4
   2  -3   7 90936.8 1905.83   7
  -2   3  -7 92121.0 1948.21   3
   2   3   7 90802.0 1986.39   7
   2  -3   7 91582.2 1938.81  31
   2  -3   7 95511.5 1975.80  25
   2   3   8 8385.64 352.619   7
   2  -3   8 8969.93 291.302   7
  -2   3  -8 9393.05 321.950   4
   2  -3   8 8966.06 310.927  14
   2  -3   8 8745.02 320.879  22
   2  -3   8 9451.75 339.995  25
   2  -3   9 96017.6 2073.85  14
   2   3   9 95311.6 2131.94   8
   2   3   9 97580.4 2140.68   7
   2  -3   9 97994.9 2045.86   7
   2  -3   9 101108. 2096.20  31
   2  -3   9 98061.6 2107.31  25
   2  -3   9 97531.0 2115.47  24
   2  -3   9 96849.0 2081.33  22
   2  -3  10 2139.82 173.455  14
   2   3  10 2022.30 195.120   8
   2  -3  10 2432.02 177.770  31
   2  -3  10 1969.65 180.634  25
   2  -3  10 2109.11 166.704  22
   2  -3  10 2280.69 192.534  24
   2  -3  11 7535.93 324.308  14
   2  -3  11 7714.18 332.288  31
   2  -3  11 6964.51 323.595  25
   2  -3  11 7016.60 301.615  22
   2  -3  11 7965.29 353.464  24
   2   3  12 22686.8 723.922   6
   2   3  12 23123.0 730.896   8
   2  -3  12 24000.3 702.299  31
   2  -3  12 22556.0 686.695  25
   2  -3  12 22771.9 711.529  24
   2  -3  13 1847.14 190.382  14
   2   3  13 1824.51 218.281   8
  -2  -3 -13 1674.93 265.636   2
   2   3  13 1163.25 193.599   6
   2  -3  13 1557.03 197.719  31
   2   3  13 1855.35 218.518  29
   2  -3  13 1961.39 203.290  26
   2  -3  14 13210.8 507.236  14
   2   3  14 13774.1 553.814  14
   2   3  14 13798.5 560.367   8
   2   3  14 14106.6 561.318   6
  -2  -3 -14 13086.2 608.002   2
   2   3  14 13723.7 557.476  29
   2  -3  14 13771.3 533.738  31
   2  -3  14 14740.4 555.080  24
   2  -3  14 13093.2 507.405  26
   2   3  15 5299.28 345.157  14
   2   3  15 4741.00 333.923  29
   2  -3  15 4499.45 313.348  31
   2   3  15 5178.71 330.892   5
   2   3  15 4936.29 345.849   8
  -2  -3 -15 5027.50 403.487   2
   2   3  15 5278.62 349.538   6
   2   3  16 70574.5 1791.52  14
   2  -3  16 70043.9 1749.45  31
   2   3  16 73378.2 1803.75  29
   2   3  16 70780.2 1766.71   5
   2   3  16 71018.3 1799.02   8
  -2  -3 -16 70691.5 1884.18   2
   2   3  16 73924.4 1813.77   6
   2   3  17 5550.40 378.070  14
   2   3  17 6078.68 382.823  29
   2  -3  17 6102.99 370.517  31
   2   3  17 6625.44 383.025   5
   2   3  17 6356.67 400.685   8
  -2  -3 -17 6103.32 457.250   2
   2   3  17 6084.17 386.874   6
   2   3  18 16046.3 645.405  14
   2  -3  18 15046.9 607.224  31
   2   3  18 16918.8 657.375  29
   2   3  18 18164.3 683.904   6
   2   3  18 16246.8 658.533   8
  -2  -3 -18 17516.7 738.454   2
   2   3  18 16195.8 629.500   5
  -2  -3 -19 9413.28 470.818  11
   2   3  19 8407.55 450.450  14
   2   3  19 8134.76 447.471  29
  -2  -3 -19 9575.24 526.609   2
   2   3  19 8863.98 462.708   6
   2   3  19 8837.16 439.947   5
  -2  -3 -20 5121.05 348.672  11
  -2  -3 -20 4949.72 389.227   2
   2   3  21 359.332 144.230  31
  -2  -3 -22 28.3447 131.401  11
   2   3  22-13.2127 121.165  31
  -2  -3 -22-16.7659 166.857   2
  -2  -3 -23-11.7756 112.107  11
  -2   3 -23-12.7456 128.037  30
  -2  -3 -23 41.5939 147.423   2
  -2   3 -23-29.5408 160.901   2
  -2  -3 -24 45.1490 99.1468  11
  -2  -3 -24 79.1552 100.775  30
  -2   3 -24 39.2585 96.7604  30
  -2  -3 -24 183.205 130.534   2
  -2   3 -24 56.1200 131.551   2
  -2   3 -25 12118.0 379.238   2
  -2  -4  26 1659.74 140.514  18
  -2   4  25 49009.2 1143.00  14
   2  -4 -25 45490.3 1097.98  12
  -2  -4  25 48315.2 1158.95  18
   2  -4 -24 1617.32 174.682  12
  -2   4  24 1365.74 182.652  14
  -2  -4  24 987.999 170.708  18
  -2   4  24 1243.84 176.551  31
  -2  -4  24 1337.73 168.975  31
  -2  -4  23 2158.20 240.180  18
   2  -4 -23 2436.65 226.426  12
  -2   4  23 2465.93 244.773  14
  -2   4  23 2150.09 230.699  31
  -2  -4  23 2073.03 222.902  31
   2  -4 -22 300.922 160.013  12
  -2   4  22 436.383 171.406  14
  -2  -4  22 434.120 159.136  31
  -2  -4  21 26515.0 870.318  31
  -2   4  20 4089.39 331.840  14
  -2   4  20 3726.83 313.468   9
  -2  -4  20 3274.40 304.189  31
   2  -4 -20 3896.82 315.160   2
   2  -4 -19 24357.1 827.446  11
  -2   4  19 23021.1 815.972   9
  -2   4  19 25275.5 861.046  14
  -2  -4  19 24688.0 849.795  31
   2  -4 -19 23820.1 819.203   2
  -2   4  19 23566.4 830.881   5
   2  -4 -18 26322.3 870.101  11
  -2   4  18 24523.0 877.737  14
  -2   4  18 25962.8 844.827  15
  -2   4  18 26234.3 868.886   9
  -2   4  18 25184.8 869.538   5
   2  -4 -18 25520.0 865.658   2
   2  -4 -17 26830.0 876.855  11
  -2   4  17 25975.7 852.222  15
  -2   4  17 25705.9 888.244  14
  -2  -4  17 25520.5 870.148  31
  -2   4  17 26400.8 875.209   9
   2  -4 -17 26971.2 885.196   2
  -2   4  17 25642.4 874.922   5
  -2   4  16 534.122 176.032  15
  -2   4  16 848.131 216.114  14
   2  -4 -16 601.222 202.701  11
  -2  -4  16 653.836 203.151  31
  -2   4  16 825.586 193.278   5
  -2   4  16 808.725 200.681   9
   2  -4 -16 708.911 212.741   2
   2  -4 -15 9654.85 461.707  11
  -2   4  15 9719.40 459.101  15
  -2   4  15 9155.39 473.857  14
  -2  -4  15 9583.28 469.361  31
   2  -4 -15 9405.43 469.406   2
  -2   4  15 9652.00 464.085   9
  -2   4  15 9117.83 465.335   5
  -2   4  14 12770.7 523.548  14
  -2   4  14 11539.0 503.217  15
   2  -4 -14 11065.6 492.711  11
  -2  -4  14 10560.3 489.996  31
  -2   4  14 11991.6 511.754   9
   2  -4 -14 12741.5 524.424   2
  -2   4  14 11746.5 506.019   5
   2  -4 -13 2100.27 217.231  11
  -2   4  13 2208.90 228.786   5
  -2   4  13 2067.58 222.103   9
   2  -4 -13 1915.17 221.810   2
  -2  -4  13 2082.62 229.049  31
  -2  -4  12 5142.94 310.656  31
  -2  -4  12 5715.55 329.216  26
   2  -4 -11 141945. 3070.73  11
   2  -4 -11 145657. 3090.82   2
  -2   4  11 148321. 3101.66   9
  -2  -4  11 142117. 3013.30  28
  -2  -4  11 146622. 3096.58  31
  -2  -4  11 142834. 3111.33  24
   2  -4 -10 56955.3 1339.47  11
  -2   4  10 56950.6 1362.52   9
   2  -4 -10 56138.4 1348.65   2
  -2   4  10 56091.4 1351.35   5
  -2  -4  10 58094.1 1360.79  31
  -2  -4  10 55766.9 1296.50  28
  -2  -4  10 56518.9 1360.14  26
  -2  -4  10 55134.0 1370.67  24
  -2  -4  10 56098.8 1366.67  20
   2  -4  -9 24812.9 688.178  11
  -2   4   9 24615.6 705.315   9
   2  -4  -9 24992.8 698.519   2
  -2   4   9 23704.9 694.148   5
  -2  -4   9 25606.4 664.931  28
  -2  -4   9 24083.9 699.646  31
  -2  -4   9 23896.8 714.536  21
  -2  -4   9 24366.4 707.788  24
  -2  -4   9 25174.8 712.553  20
  -2  -4   9 23221.2 695.804  26
   2  -4  -8 3755.65 230.602  11
  -2   4   8 4239.19 245.313   9
  -2   4   8 3813.41 237.038   5
   2  -4  -8 4230.78 246.856   2
  -2  -4   8 4439.89 224.738  28
  -2  -4   8 4198.36 237.593  31
  -2  -4   8 4523.07 249.927  26
  -2  -4   8 4007.86 253.724  21
  -2  -4   8 3832.54 240.563  24
  -2  -4   8 3916.68 245.844  20
   2  -4  -7 19855.1 575.287  11
  -2  -4   7 20373.7 533.792  16
  -2   4   7 21143.7 605.045   9
  -2   4   7 20915.3 592.883   5
   2  -4  -7 21465.2 593.552   2
  -2  -4   7 21484.7 599.569  31
  -2  -4   7 21663.8 573.648  28
  -2  -4   7 21503.5 598.166  26
  -2  -4   7 21170.4 603.437  21
  -2  -4   7 20431.6 593.601  24
  -2  -4   7 21252.7 612.984  20
  -2  -4   6 815.241 100.822  16
   2  -4  -6 592.257 122.523  11
  -2   4   6 853.292 132.500   5
  -2   4   6 584.633 141.001   9
  -2  -4   6 967.680 127.299  28
  -2  -4   6 1063.40 138.222  26
  -2  -4   6 914.297 135.391  21
  -2  -4   6 977.901 137.291  24
  -2  -4   5 3530.05 169.306  16
   2  -4  -5 4000.49 201.487  11
  -2  -4   5 4099.60 213.502  18
  -2   4   5 4289.55 217.884   9
  -2   4   5 4015.76 202.807   5
  -2  -4   5 3936.65 202.530  28
   2  -4  -5 4205.31 211.353  34
  -2  -4   5 3983.54 207.695  24
  -2  -4   5 3748.53 206.490  19
  -2  -4   5 3684.76 203.967  21
  -2  -4   5 3630.55 207.228  26
  -2  -4   4 3956.01 171.057  16
  -2  -4   4 3885.01 211.818  18
  -2   4   4 3421.57 201.294   9
  -2   4   4 3374.16 191.219   5
  -2  -4   4 4199.44 207.419  28
  -2  -4   4 4171.99 188.996  27
   2  -4  -4 3672.07 200.190  34
  -2  -4   4 4231.16 203.530  31
  -2  -4   4 3929.16 210.386  19
  -2  -4   4 4141.53 205.131  26
  -2  -4   4 4157.74 210.657  21
  -2  -4   4 4271.20 199.483  24
   2  -4  -3 685172. 13535.7  12
  -2   4   3 697525. 13558.8   9
  -2  -4   3 697550. 13553.9  18
   2  -4  -3 693006. 13527.1   1
  -2   4   3 687225. 13530.6   5
   2  -4  -3 693204. 13486.3  28
   2  -4  -3 688372. 13548.5  34
  -2  -4   3 700582. 13546.1  28
  -2  -4   3 693915. 13541.6  19
  -2  -4   3 690387. 13508.6  27
  -2  -4   3 694606. 13540.7  21
  -2  -4   3 696512. 13521.8  24
  -2  -4   3 695101. 13529.7  26
   2  -4  -2 28528.8 679.018  12
  -2   4   2 27662.8 692.703   9
   2  -4  -2 27755.1 666.142   1
  -2   4   2 27828.3 664.857   5
   2  -4  -2 27366.6 645.397  28
   2  -4  -2 27489.2 683.437  34
  -2  -4   2 28189.7 648.699  27
  -2  -4   2 28931.2 663.782  26
  -2  -4   2 27631.8 689.264  18
  -2  -4   2 27352.5 648.125  24
  -2  -4   2 28681.2 675.953  21
  -2  -4   2 28691.0 690.185  23
   2  -4  -1 187685. 3734.60  13
  -2  -4   1 188561. 3761.16  17
   2  -4  -1 189368. 3727.19  12
  -2   4   1 188327. 3745.17   9
   2  -4  -1 186858. 3716.40   1
   2  -4  -1 175207. 3706.27  28
  -2   4   1 181193. 3701.19  30
   2  -4  -1 186065. 3735.57  34
  -2  -4   1 184073. 3694.91  26
  -2  -4   1 190182. 3745.45  23
  -2  -4   1 186438. 3691.64  27
  -2  -4   1 189508. 3722.35  21
   2  -4   0 338602. 6686.51  12
   2  -4   0 345372. 6708.96  13
  -2  -4   0 343832. 6734.63  17
   2  -4   0 341863. 6687.98   1
   2   4   0 335644. 6661.18   7
  -2  -4   0 333764. 6602.27  30
   2  -4   0 342005. 6676.43  33
   2  -4   0 337406. 6688.21  28
  -2   4   0 339453. 6672.50  30
   2  -4   0 338024. 6703.26  34
  -2  -4   0 345821. 6649.82  26
   2  -4   0 338425. 6665.62  19
  -2  -4   0 338772. 6715.42  23
  -2  -4   0 345716. 6687.38  21
  -2   4  -1 229.341 64.6291  16
  -2  -4  -1 303.783 116.211  17
   2  -4   1 229.489 107.145  13
   2   4   1 212.121 79.3062   7
  -2   4  -1 144.378 83.8216  30
   2  -4   1 255.161 100.812  34
   2  -4   1 148.614 82.7367  33
  -2  -4  -1 148.236 49.6453  30
   2  -4   1 250.181 97.4803  28
   2  -4   1 124.735 78.4579  19
  -2  -4  -1 247.304 136.867  23
   2  -4   2 4430.03 211.660  13
  -2  -4  -2 4175.49 223.983  17
   2   4   2 4097.25 188.085   7
  -2  -4  -2 4323.88 187.752   2
   2  -4   2 4486.95 201.787  34
   2  -4   2 4662.46 213.158  28
  -2   4  -2 4073.97 179.137  30
  -2  -4  -2 4348.52 189.328  33
  -2  -4  -2 4220.48 145.553  30
   2  -4   2 4320.32 202.744  27
   2  -4   2 4271.92 186.546  19
   2  -4   2 4343.80 184.126  21
   2  -4   3 2968.39 180.637  13
  -2   4  -3 2728.81 164.902  10
  -2  -4  -3 3067.03 173.875   2
   2   4   3 3444.30 178.216   7
   2  -4   3 2988.55 180.790  28
   2  -4   3 2631.24 161.138  34
  -2   4  -3 2956.14 155.905  30
  -2  -4  -3 2965.32 163.736  33
   2  -4   3 2862.96 169.600  27
   2  -4   3 3273.94 160.205  21
   2  -4   4 58256.5 1283.79  13
  -2   4  -4 59125.8 1265.82  10
   2   4   4 56679.7 1276.85   7
  -2  -4  -4 57978.4 1287.08   2
  -2   4  -4 56705.0 1251.14  30
  -2  -4  -4 57096.1 1253.46  33
   2  -4   4 58780.2 1253.62  21
   2  -4   4 58128.1 1275.08  20
  -2   4  -5 76921.8 1627.08  10
  -2   4  -5 76749.7 1626.15   4
   2   4   5 76886.9 1655.39   7
   2  -4   5 72707.6 1559.31   7
  -2  -4  -5 78423.8 1669.33   2
  -2  -4  -5 76839.6 1617.09  33
   2  -4   5 75344.6 1612.93  31
   2  -4   5 80569.6 1667.45  25
   2  -4   5 75325.1 1617.66  21
   2  -4   5 77680.6 1649.45  20
  -2   4  -6 9949.61 326.620  10
  -2  -4  -6 10002.2 369.810   2
   2   4   6 9562.28 349.183   8
   2   4   6 8994.46 347.543   7
  -2   4  -6 9778.73 320.412   4
  -2   4  -6 9542.61 326.614   3
  -2  -4  -6 9971.47 322.316  33
   2  -4   6 9946.96 354.317  25
   2  -4   6 9565.93 323.773  21
   2  -4   6 9481.87 346.448  20
   2   4   7 204721. 4186.64   7
  -2  -4  -7 201954. 4209.52   2
  -2   4  -7 208363. 4127.42   4
   2   4   7 202349. 4184.17   8
  -2   4  -7 202887. 4131.88   3
   2  -4   7 207131. 4169.41  22
   2  -4   7 200923. 4141.62  21
   2  -4   7 207229. 4184.63  25
   2  -4   7 207760. 4182.45  20
   2   4   8 18574.5 571.528   7
   2   4   8 18455.6 581.096   8
  -2  -4  -8 18898.4 600.714   2
   2  -4   8 18219.2 532.301  31
   2  -4   8 18963.4 550.104  22
   2  -4   8 18225.5 533.743  21
   2  -4   8 18159.0 556.392  25
  -2  -4  -9 1708.00 217.692   2
   2   4   9 1549.53 185.435   8
   2  -4   9 1402.00 145.263  31
   2  -4   9 1210.23 150.866  22
   2  -4   9 1550.32 166.259  25
  -2  -4 -10 6689.95 364.009   2
   2   4  10 5853.64 323.092   8
   2  -4  10 6405.55 296.531  31
   2  -4  10 6255.05 313.567  25
   2  -4  10 6652.35 300.423  22
   2  -4  10 6038.51 320.396  24
   2   4  11 71280.4 1679.28   6
   2  -4  11 73621.6 1635.53  31
   2  -4  11 70622.3 1649.52  25
   2   4  12 8050.18 414.606   6
   2   4  12 9603.82 434.295   8
  -2  -4 -12 8639.09 460.549   2
   2  -4  12 8784.26 383.715  31
   2  -4  12 8346.97 393.108  26
   2  -4  12 8673.48 391.970  25
   2   4  13 192871. 4101.48   8
   2   4  13 193150. 4107.27   6
  -2  -4 -13 189412. 4158.14   2
   2  -4  13 189695. 4036.99  31
   2  -4  13 192915. 4057.94  26
   2  -4  13 192237. 4076.53  24
  -2  -4 -14 312.030 238.279   2
   2   4  14 801.890 182.762   8
   2   4  14 834.007 193.743   6
   2  -4  14 545.462 164.270  31
   2  -4  14 618.309 186.485  26
   2  -4  14 894.398 207.393  24
   2   4  15 1366.34 232.413  14
  -2  -4 -15 1317.10 288.195   2
   2   4  15 1022.34 215.736   8
   2   4  15 1682.48 229.010   5
   2   4  15 1319.29 228.990   6
   2  -4  15 1419.06 204.854  31
   2   4  15 1259.07 226.153  29
   2  -4  15 1231.42 202.818  26
   2  -4  15 1378.69 227.121  24
   2   4  16 2350.36 271.367  14
   2   4  16 2305.03 247.706   5
   2   4  16 1783.90 258.699   8
   2   4  16 2508.25 285.312   6
  -2  -4 -16 2392.69 328.212   2
   2  -4  16 2423.59 243.145  31
   2   4  16 2121.91 268.185  29
   2  -4  16 2430.45 258.440  26
   2   4  17 14294.2 600.285  14
   2   4  17 14303.9 603.026  29
   2   4  17 13200.8 575.315   5
  -2  -4 -17 14130.4 650.047   2
   2   4  17 13339.2 595.393   8
   2   4  17 12477.8 580.741   6
  -2  -4 -18 1675.53 248.570  11
   2   4  18 2289.01 269.099  14
   2   4  18 2445.60 266.282  29
   2   4  18 2192.19 265.971   6
  -2  -4 -18 2484.48 305.909   2
   2   4  18 2329.36 262.858   5
   2   4  19 2087.95 249.111  14
  -2  -4 -19 2506.33 271.515  11
   2   4  19 2924.81 290.334   6
   2   4  19 2869.07 272.125   5
  -2  -4 -19 2946.52 326.277   2
  -2  -4 -20 612.217 184.513  11
   2   4  20 1017.63 192.360  14
   2   4  20 1173.45 198.218  29
   2   4  20 871.046 169.791   5
  -2  -4 -20 919.053 229.207   2
  -2  -4 -21 883.537 183.761  11
   2   4  21 907.908 171.380  31
   2   4  21 777.434 170.103   9
  -2  -4 -21 871.361 211.950   2
  -2  -4 -22 6796.18 348.245  11
  -2   4 -22 6789.97 345.885  30
  -2  -4 -22 7096.50 379.037   2
  -2  -4 -23 19359.3 594.279  11
  -2   4 -23 17977.3 571.574  30
  -2  -4 -23 19251.5 621.654   2
  -2   4 -23 18332.1 621.442   2
  -2  -4 -24 5883.37 260.557  11
  -2   4 -24 5263.60 275.797   2
  -2  -5  25 102.946 90.4620  18
  -2   5  25-120.205 99.9409  14
   2  -5 -25 45.6619 81.2545  12
  -2   5  24 8505.93 365.225  14
   2  -5 -24 8711.29 352.452  12
  -2  -5  24 8116.54 361.003  18
   2  -5 -24 8118.94 323.471  33
  -2   5  24 8435.58 360.902  31
  -2  -5  23 6765.27 359.952  18
  -2   5  23 6981.23 358.206  14
   2  -5 -23 6665.07 336.759  12
  -2   5  23 6836.34 357.322  31
  -2   5  22 20895.1 711.604   9
  -2   5  22 23537.6 763.142  14
  -2  -5  22 22792.0 762.928  18
   2  -5 -22 23335.3 742.398  12
  -2  -5  22 22941.9 743.920  31
  -2  -5  21 47550.4 1292.23  31
  -2   5  20 5256.52 372.045  14
  -2   5  20 4793.88 351.540   9
   2  -5 -19 288.671 164.326  11
  -2   5  19 226.762 179.372  14
  -2  -5  19 78.7944 151.171  31
  -2   5  19 20.4610 164.323   5
  -2   5  19 303.388 177.072   9
   2  -5 -18 8319.24 450.502  11
  -2   5  18 6983.68 405.904  15
  -2   5  18 7939.17 459.648  14
  -2  -5  18 7249.70 433.476  31
   2  -5 -18 8049.63 450.251   2
  -2   5  18 7213.38 439.004   9
  -2   5  18 8159.72 453.940   5
  -2   5  17 149.213 163.267  15
  -2   5  17 82.6071 187.271  14
   2  -5 -17-19.1607 182.419  11
  -2   5  17 40.6178 158.277   9
  -2   5  17 81.8722 164.352   5
   2  -5 -17 19.2679 181.538   2
  -2   5  16 6381.87 393.859  15
  -2   5  16 7078.19 435.446  14
   2  -5 -16 6436.77 392.801  11
  -2  -5  16 6550.41 392.009  31
  -2   5  16 6517.97 401.455   9
   2  -5 -16 7031.81 415.657   2
  -2   5  16 5788.56 406.602   5
   2  -5 -15 101921. 2369.61  11
  -2   5  15 101152. 2394.44  14
  -2   5  15 101572. 2372.26  15
  -2  -5  15 100552. 2377.77  31
   2  -5 -15 100631. 2373.51   2
  -2   5  15 101888. 2390.17   9
  -2   5  15 103156. 2402.92   5
   2  -5 -14 889.755 203.828  11
  -2   5  14 1017.70 195.650   9
  -2   5  14 1472.22 217.914   5
   2  -5 -14 940.384 199.461   2
  -2  -5  14 1240.79 206.469  31
   2  -5 -13 14255.5 547.291  11
  -2   5  13 13449.7 555.370   9
   2  -5 -13 14643.3 564.337   2
  -2   5  13 13033.9 543.676   5
  -2  -5  13 13905.5 560.115  31
  -2  -5  13 13787.0 564.345  26
  -2  -5  13 13174.1 567.097  24
   2  -5 -12 25930.4 793.232  11
  -2   5  12 27499.6 824.867   9
  -2   5  12 26445.3 817.301   5
   2  -5 -12 26259.0 808.142   2
  -2  -5  12 24321.9 739.832  28
   2  -5 -12 27139.6 757.426  34
  -2  -5  12 25486.1 801.043  31
  -2  -5  12 27048.7 817.725  26
  -2  -5  12 25347.9 817.392  24
  -2   5  11-28.0575 128.670   5
  -2  -5  11 262.434 132.867  31
  -2  -5  11 103.147 109.696  28
   2  -5 -11 148.748 111.181  34
  -2  -5  11 266.180 151.424  26
  -2  -5  11 29.6982 140.657  20
   2  -5 -10 15573.8 537.281  11
  -2   5  10 16373.4 568.545   9
   2  -5 -10 16582.7 562.226   2
  -2  -5  10 16182.8 525.603  28
  -2  -5  10 15278.1 553.876  31
  -2  -5  10 16336.7 584.058  21
  -2  -5  10 16767.9 580.526  24
   2  -5  -9 1736.85 180.194  11
  -2   5   9 1798.57 199.089   9
   2  -5  -9 2219.70 206.778   2
  -2   5   9 1814.64 188.086   5
  -2  -5   9 1689.48 195.838  31
  -2  -5   9 1894.53 175.934  28
  -2  -5   9 1853.77 205.450  21
  -2  -5   9 1949.74 203.061  26
  -2  -5   9 2006.43 198.357  24
  -2  -5   9 1837.85 205.794  20
   2  -5  -8 4335.84 251.811  11
  -2   5   8 4335.34 263.510   9
  -2   5   8 4497.28 253.685   5
  -2  -5   8 4053.45 252.648  31
  -2  -5   8 4437.86 242.559  28
   2  -5  -8 4217.41 237.035  34
  -2  -5   8 3984.28 250.591  26
  -2  -5   8 3812.81 258.746  21
  -2  -5   8 4608.82 266.732  24
  -2  -5   8 3999.81 263.848  20
   2  -5  -7 2788.83 202.362  11
  -2  -5   7 3226.03 210.847  18
  -2   5   7 3139.75 226.380   9
  -2   5   7 2701.73 207.791   5
   2  -5  -7 2797.98 199.692  34
  -2  -5   7 3344.19 211.865  28
  -2  -5   7 3152.96 212.380  31
  -2  -5   7 3130.74 226.619  20
  -2  -5   7 3244.59 221.308  26
  -2  -5   7 3253.65 222.289  21
  -2  -5   7 2875.78 211.612  24
  -2  -5   6 29383.6 767.845  18
   2  -5  -6 28082.7 723.460  13
   2  -5  -6 28836.2 744.923  11
  -2   5   6 29226.1 773.555   9
  -2   5   6 28285.6 752.931   5
   2  -5  -6 27893.2 750.276  34
  -2  -5   6 30186.3 774.270  31
  -2  -5   6 29717.3 755.127  28
  -2  -5   6 29142.1 770.358  21
  -2  -5   6 28667.5 752.397  24
  -2  -5   6 29177.1 760.030  26
   2  -5  -5 23837.0 631.254  13
  -2  -5   5 24134.6 655.070  18
  -2   5   5 23776.9 661.251   9
  -2   5   5 24382.9 647.504   5
  -2  -5   5 24587.7 656.187  28
   2  -5  -5 24707.4 660.028  34
  -2  -5   5 25154.0 663.904  21
  -2  -5   5 24367.6 651.519  26
  -2  -5   5 24039.3 661.888  19
  -2  -5   5 24259.6 647.695  24
  -2  -5   4 15295.7 456.443  18
   2  -5  -4 14463.7 438.942  13
   2  -5  -4 15069.7 448.148  12
   2  -5  -4 14737.0 433.077   1
  -2   5   4 14575.5 443.485   5
  -2   5   4 14459.3 463.910   9
   2  -5  -4 14776.9 458.251  34
  -2  -5   4 14092.6 457.402  28
   2  -5  -4 14602.4 391.005  28
  -2  -5   4 15462.2 445.265  24
  -2  -5   4 15483.1 446.813  26
  -2  -5   4 16212.4 467.766  21
  -2  -5   4 15271.6 465.349  19
   2  -5  -3 151546. 3083.94  13
  -2   5   3 152553. 3104.03   9
   2  -5  -3 150614. 3073.59  12
  -2  -5   3 152182. 3112.74  17
  -2   5   3 148864. 3069.90   5
   2  -5  -3 148808. 3057.13   1
   2  -5  -3 151382. 3098.57  34
  -2  -5   3 153926. 3100.31  28
   2  -5  -3 145091. 3029.43  28
  -2  -5   3 147923. 3094.75  19
  -2  -5   3 155502. 3071.32  26
  -2  -5   3 149151. 3087.36  18
  -2  -5   3 152371. 3090.01  21
   2  -5  -2 50885.9 1136.50  13
  -2  -5   2 49795.7 1154.95  17
   2  -5  -2 49938.1 1119.30  12
  -2   5   2 49853.9 1143.47   9
   2   5  -2 48673.7 1038.18   7
   2  -5  -2 48994.0 1101.92   1
  -2   5   2 50416.3 1106.36   5
   2  -5  -2 48967.5 1092.11  28
  -2  -5   2 49714.9 1138.14  28
   2  -5  -2 50102.2 1142.32  34
  -2  -5   2 50504.3 1101.00  27
  -2  -5   2 49168.8 1139.47  19
  -2  -5   2 49797.0 1099.29  26
  -2  -5   2 49675.4 1129.23  21
  -2  -5   2 51512.4 1145.99  23
   2  -5  -1 8578.13 309.596  13
  -2   5   1 8384.58 310.385   9
  -2  -5   1 7933.71 315.873  17
   2  -5  -1 8124.32 285.746  12
   2  -5  -1 8334.78 281.138   1
   2   5  -1 7493.72 235.565   7
  -2   5   1 8317.71 272.449   5
   2  -5  -1 8611.80 312.548  34
  -2  -5   1 7870.32 304.850  28
   2  -5  -1 8245.78 294.205  33
   2  -5  -1 8433.83 288.312  28
  -2  -5   1 8140.43 265.214  26
  -2  -5   1 7676.92 272.159  27
  -2  -5   1 7643.06 289.517  21
  -2  -5   1 8095.12 305.486  23
   2  -5   0 29335.1 739.687  13
   2  -5   0 30294.3 708.409  12
  -2  -5   0 29294.4 755.109  17
   2   5   0 29301.6 673.560   7
   2  -5   0 29480.3 704.673   1
   2   5   0 29224.9 658.371   8
   2  -5   0 28595.9 718.162  28
  -2   5   0 29752.1 685.674  30
   2  -5   0 28958.1 733.499  34
   2  -5   0 29573.0 713.504  33
  -2  -5   0 29172.4 668.907  26
   2  -5   0 29162.8 704.422  19
  -2  -5   0 29515.9 739.408  23
  -2  -5   0 28742.5 715.883  21
   2  -5   1 18138.2 518.148  13
  -2   5  -1 16970.2 425.233  16
  -2  -5  -1 19729.3 553.704  17
   2   5   1 18397.4 471.096   7
   2   5   1 18378.5 461.530   8
   2  -5   1 18968.2 495.014  33
   2  -5   1 18457.8 515.366  34
  -2   5  -1 18098.0 467.742  30
   2  -5   1 17297.6 499.679  28
  -2  -5  -1 18567.2 500.420  21
  -2  -5  -1 18476.5 434.762  26
  -2  -5  -1 18462.9 521.071  23
   2  -5   1 18143.9 489.589  19
   2  -5   2 15728.8 479.380  13
   2   5   2 17126.6 441.503   8
   2   5   2 16191.4 442.209   7
  -2  -5  -2 16808.1 465.337  33
   2  -5   2 16597.6 472.299  34
  -2   5  -2 16623.5 431.097  30
  -2  -5  -2 14939.3 361.733  30
   2  -5   2 16954.4 478.797  28
   2  -5   2 16123.8 453.524  19
  -2  -5  -2 16138.0 479.129  23
   2  -5   2 16239.5 454.065  21
  -2   5  -3 90952.6 1911.14  10
   2  -5   3 89892.8 1947.23  13
  -2  -5  -3 92067.7 1927.25   2
   2   5   3 90874.1 1917.67   7
   2   5   3 91259.7 1912.57   8
  -2   5  -3 89770.0 1888.79  30
  -2  -5  -3 90489.9 1921.95  33
   2  -5   3 90570.2 1947.66  28
   2  -5   3 90913.2 1950.23  27
   2  -5   3 91898.0 1918.34  21
  -2   5  -4 38416.9 893.550  10
   2   5   4 39002.4 917.515   8
   2   5   4 38665.3 920.381   7
  -2  -5  -4 39879.2 931.089   2
   2  -5   4 37826.7 941.590  28
  -2   5  -4 37200.3 882.318  30
  -2  -5  -4 39334.7 912.311  33
   2  -5   4 39012.8 929.530  20
   2  -5   4 39234.7 951.522  27
   2  -5   4 37950.9 906.234  21
  -2   5  -5 1338.72 126.898  10
   2   5   5 1259.99 146.229   7
   2   5   5 1136.58 142.746   8
  -2   5  -5 1132.91 125.171   4
  -2  -5  -5 1601.74 165.265   2
   2  -5   5 1366.81 160.015  27
   2  -5   5 1178.22 149.996  28
  -2  -5  -5 1208.57 132.499  33
  -2   5  -5 1117.91 122.284  30
   2  -5   5 1311.84 150.551  20
   2  -5   5 1385.90 157.375  25
   2  -5   5 1427.35 139.477  21
  -2  -5  -6 2488.80 207.111   2
   2   5   6 2149.80 175.224   7
   2   5   6 2397.67 188.975   8
  -2   5  -6 1885.71 146.233   4
  -2   5  -6 2132.01 161.299   3
  -2  -5  -6 2444.40 170.980  33
   2  -5   6 1964.12 174.021  22
   2  -5   6 2156.07 182.324  25
   2  -5   6 1830.29 160.924  21
   2  -5   6 1813.53 173.383  20
  -2  -5  -7 64155.1 1508.82   2
  -2   5  -7 63290.8 1434.48   3
   2   5   7 66886.9 1500.15   8
  -2  -5  -7 65491.6 1453.44  33
   2  -5   7 65580.4 1455.28  31
   2  -5   7 64301.1 1497.09  20
   2  -5   7 66793.9 1509.72  25
   2  -5   7 64828.8 1490.54  22
   2  -5   7 64062.6 1463.30  21
   2   5   8 6553.79 322.165   8
  -2  -5  -8 6459.65 330.185   2
  -2  -5  -8 6841.59 290.557  33
   2  -5   8 6519.88 286.295  31
   2  -5   8 6562.29 309.943  22
   2  -5   8 6829.93 322.415  25
   2  -5   8 6164.39 312.318  20
   2  -5   8 5964.73 292.515  21
   2   5   9 25157.6 757.790   8
  -2  -5  -9 25428.3 776.861   2
   2  -5   9 25913.1 720.079  31
   2  -5   9 25835.5 748.178  25
   2  -5  10 43182.9 1072.30  31
   2  -5  10 41390.9 1103.34  25
   2   5  11 573.870 165.074   8
   2   5  11 694.240 170.051   6
  -2  -5 -11 749.522 206.006   2
   2  -5  11 795.865 147.360  31
   2  -5  11 785.582 164.972  25
   2  -5  11 555.533 138.748  22
   2  -5  11 866.034 182.215  24
  -2  -5 -12 21112.7 757.320   2
   2   5  12 21971.7 735.303   8
   2   5  12 20636.4 724.076   6
   2  -5  12 21386.0 682.275  31
   2  -5  12 21557.6 672.196  22
   2  -5  12 21489.9 704.476  25
   2  -5  12 21798.6 714.760  26
   2  -5  12 21104.8 714.966  24
   2   5  13 335.349 172.500   8
   2   5  13 315.644 179.573   6
  -2  -5 -13 351.620 214.620   2
   2  -5  13 979.976 149.848  31
   2  -5  13 326.623 142.527  22
   2  -5  13 459.904 177.521  24
   2  -5  13 144.632 158.625  26
   2  -5  13 320.408 161.881  25
   2   5  14 44081.8 1252.82   8
   2   5  14 44580.9 1254.94   6
  -2  -5 -14 45732.3 1304.49   2
   2  -5  14 43345.3 1188.15  31
   2  -5  14 45896.6 1257.49  24
   2  -5  14 45696.1 1230.03  26
   2   5  15 110922. 2609.57   5
  -2  -5 -15 117308. 2691.91   2
   2   5  15 113762. 2635.25   8
   2   5  15 113406. 2633.39   6
   2  -5  15 112913. 2556.41  31
   2   5  15 111354. 2623.64  29
   2  -5  15 110073. 2571.29  26
   2  -5  15 112550. 2609.05  24
   2   5  16 7435.45 439.952  14
   2   5  16 6753.04 415.309   5
  -2  -5 -16 7542.20 473.432   2
   2   5  16 6874.87 428.389   6
   2   5  16 6956.36 435.414   8
   2   5  16 7835.57 446.314  29
   2  -5  16 7456.28 405.711  26
  -2  -5 -17 3076.45 303.267  11
   2   5  17 2548.21 289.297  14
   2   5  17 2680.87 280.727   5
   2   5  17 3296.27 315.738   6
  -2  -5 -17 2451.23 316.652   2
   2   5  17 3047.65 293.479  29
   2  -5  17 2611.63 274.010  26
  -2  -5 -18 6713.53 407.408  11
   2   5  18 6310.62 399.188  14
   2   5  18 6296.54 398.479  29
   2   5  18 6142.79 403.503   6
  -2  -5 -18 6403.29 436.255   2
   2   5  18 6138.14 394.878   5
  -2  -5 -19 2086.90 250.527  11
   2   5  19 1180.43 215.964  29
   2   5  19 1805.52 255.511   6
  -2  -5 -19 1349.91 254.938   2
   2   5  20 150.842 148.500  14
   2   5  20 173.018 142.909  29
  -2   5 -20 47.3433 140.655  30
   2   5  20 66.1114 138.375   5
  -2  -5 -21 1320.80 205.636  11
  -2   5 -21 688.478 151.903  30
   2   5  21 1025.40 173.620   9
  -2  -5 -21 1253.52 213.434   2
   2   5  21 1191.99 185.245   5
  -2  -5 -22 13150.5 483.827  11
  -2   5 -22 11937.4 443.978  30
   2   5  22 12489.0 467.638   9
  -2  -5 -23 665.594 136.088  11
  -2   5 -23 965.404 172.320   2
  -2   5 -24 56.7326 100.027   2
  -2   6  25 2869.95 168.269  14
   2  -6 -25 2710.55 157.857  12
  -2   6  24 1333.31 154.822  14
   2  -6 -24 1507.30 158.526  12
  -2   6  23 9629.72 400.588  14
   2  -6 -23 8816.34 379.597  12
   2  -6 -23 8702.73 361.932  33
   2  -6 -22 3105.38 254.750  12
  -2   6  22 2968.44 258.260  14
  -2  -6  22 3062.15 261.348  18
  -2   6  22 3066.58 254.216   9
   2  -6 -21 3231.66 277.654  12
  -2   6  21 3251.09 284.691   9
  -2  -6  21 3120.93 278.472  18
  -2   6  21 3369.43 295.509  14
  -2   6  20 5973.15 394.209   9
  -2  -6  20 6923.58 396.846  31
  -2  -6  19 22615.7 807.157  18
  -2   6  19 20760.9 785.361  14
  -2   6  19 23453.1 822.339   9
  -2  -6  19 22498.4 791.980  31
  -2   6  19 23035.6 816.157   5
  -2  -6  18 17089.0 678.021  18
  -2   6  18 15298.5 617.334  15
  -2   6  18 16438.3 674.587   9
  -2   6  18 15510.2 659.066  14
  -2   6  18 15968.2 665.315   5
  -2  -6  18 15471.0 640.101  31
  -2   6  17 10023.6 526.594   5
  -2   6  17 10893.4 540.109   9
  -2   6  17 12548.3 567.809  14
  -2   6  17 11322.4 527.072  15
   2  -6 -17 10858.2 524.613  11
  -2  -6  17 10678.6 483.956  23
   2  -6 -16 6322.80 398.620  11
  -2   6  16 6325.89 397.315  15
  -2   6  16 5963.88 397.497  14
  -2  -6  16 6318.38 390.878  31
  -2   6  16 5820.23 403.824   9
  -2   6  16 5966.44 404.942   5
   2  -6 -15 35530.7 1067.79  11
  -2  -6  15 35741.1 1079.85  31
  -2   6  15 37601.5 1114.92   9
  -2   6  15 34692.5 1082.70   5
   2  -6 -14 453.988 188.191  11
  -2   6  14 474.657 202.936   5
  -2   6  14 522.417 197.280   9
  -2  -6  14 511.279 163.962  31
   2  -6 -13 30094.9 916.398  11
  -2   6  13 29978.5 944.984   9
  -2   6  13 29879.7 937.144   5
  -2  -6  13 30968.5 882.988  28
  -2  -6  13 29057.0 921.898  31
  -2  -6  13 29874.6 940.196  26
  -2  -6  13 30329.9 953.837  24
   2  -6 -12 25334.4 795.142  11
  -2   6  12 25305.1 823.421   9
  -2   6  12 26039.8 820.796   5
  -2  -6  12 24830.5 767.683  28
   2  -6 -12 26014.3 759.463  34
  -2  -6  12 24786.0 804.297  31
  -2  -6  12 25521.4 835.028  20
  -2  -6  12 24645.6 823.846  24
  -2  -6  12 25626.1 818.505  26
   2  -6 -11 5038.67 305.706  11
  -2   6  11 5068.92 328.847   9
  -2   6  11 5033.25 319.815   5
   2  -6 -11 5055.59 292.127  34
  -2  -6  11 5831.12 341.525  31
  -2  -6  11 5705.01 342.435  26
  -2  -6  11 5642.05 352.482  20
  -2  -6  11 5691.80 352.811  24
  -2   6  10 58070.2 1421.02   5
  -2  -6  10 55012.9 1410.23  31
   2  -6 -10 58404.8 1378.78  34
  -2  -6  10 55498.6 1412.09  26
  -2  -6  10 56918.5 1440.22  20
   2  -6  -9 1036.92 175.327  11
  -2  -6   9 855.523 157.608  18
  -2  -6   9 938.755 168.547  31
  -2  -6   9 1064.79 158.385  28
   2  -6  -9 808.070 152.904  34
  -2  -6   9 937.519 180.472  26
  -2  -6   9 796.308 164.171  20
   2  -6  -8 701.751 119.207  13
   2  -6  -8 744.254 146.794  11
  -2   6   8 877.204 166.555   9
  -2  -6   8 777.377 149.102  28
  -2  -6   8 629.880 157.721  31
  -2  -6   8 731.902 176.153  21
  -2  -6   8 450.060 146.659  24
   2  -6  -7 159610. 3337.59  11
   2  -6  -7 159502. 3305.90  13
  -2  -6   7 161267. 3352.42  18
  -2   6   7 157887. 3376.53   9
  -2   6   7 158923. 3353.03   5
  -2  -6   7 163771. 3362.12  28
  -2  -6   7 159296. 3373.51  21
  -2  -6   7 158831. 3356.68  24
  -2  -6   7 160729. 3355.60  26
  -2  -6   6 950.907 149.310  17
  -2  -6   6 971.490 144.888  18
   2  -6  -6 891.501 135.866  13
  -2   6   6 971.504 160.413   9
  -2   6   6 842.181 143.597   5
  -2  -6   6 1528.19 173.848  28
  -2  -6   6 946.646 147.155  26
  -2  -6   6 949.021 161.982  21
  -2  -6   6 799.868 153.838  19
  -2  -6   6 786.452 139.035  24
  -2  -6   5 6318.05 294.688  17
   2  -6  -5 5600.31 265.630  13
   2  -6  -5 6362.73 281.213  12
  -2  -6   5 6347.12 284.483  18
  -2   6   5 5936.72 297.991   9
  -2   6   5 5962.01 273.530   5
   2  -6  -5 6172.88 259.706   1
   2  -6  -5 6231.53 296.275  34
  -2  -6   5 6017.29 291.906  28
  -2  -6   5 6121.75 277.730  27
  -2  -6   5 6347.81 288.315  26
  -2  -6   5 6123.12 296.571  21
  -2  -6   5 5902.45 283.176  24
  -2  -6   4 21968.9 632.763  17
   2  -6  -4 21762.4 612.201  13
   2  -6  -4 21792.7 604.604  12
   2  -6  -4 21321.1 577.284   1
  -2   6   4 21753.6 630.434   9
  -2   6   4 21886.5 602.318   5
  -2  -6   4 22277.0 602.300  27
   2  -6  -4 21887.8 557.178  28
   2  -6  -4 23098.2 640.603  34
  -2  -6   4 21705.0 629.970  28
  -2  -6   4 21929.5 607.074  26
  -2  -6   4 21692.1 607.483  18
  -2  -6   4 22827.9 633.874  21
  -2  -6   4 20479.9 593.264  24
  -2  -6   4 23212.3 640.216  19
  -2  -6   3 39958.1 966.293  17
   2  -6  -3 37646.0 935.971  13
  -2   6   3 38786.8 953.428   9
   2  -6  -3 37826.1 918.120  12
   2  -6  -3 38086.6 894.885   1
  -2   6   3 37758.4 911.017   5
   2  -6  -3 37536.0 945.666  34
   2  -6  -3 38309.7 890.319  28
  -2  -6   3 38593.6 953.000  28
  -2  -6   3 39334.3 955.617  19
  -2  -6   3 37605.0 911.977  26
  -2  -6   3 37638.1 911.170  27
  -2  -6   3 38434.9 942.658  21
   2  -6  -2 8303.85 329.605  13
  -2  -6   2 6940.23 319.174  17
  -2   6   2 8632.89 332.021   9
   2  -6  -2 8407.71 305.317  12
   2  -6  -2 7884.28 284.015   1
  -2   6   2 8262.46 295.107   5
   2  -6  -2 8376.82 298.374  28
  -2  -6   2 7364.23 321.693  28
   2  -6  -2 8217.55 322.530  33
   2  -6  -2 8289.52 327.654  34
  -2  -6   2 7814.75 296.480  27
  -2  -6   2 8129.94 290.210  26
  -2  -6   2 8248.43 322.251  21
  -2  -6   2 7586.37 323.421  19
  -2  -6   2 7794.10 326.305  23
  -2   6   1 157871. 3315.47   9
   2  -6  -1 160580. 3279.97  12
   2  -6  -1 159922. 3323.92  13
  -2  -6   1 160690. 3348.18  17
   2  -6  -1 157071. 3265.31   1
   2  -6  -1 162833. 3307.72  33
   2  -6  -1 160173. 3324.23  34
  -2  -6   1 165702. 3334.32  28
   2  -6  -1 156038. 3284.58  28
  -2  -6   1 162031. 3257.16  26
  -2  -6   1 162259. 3282.41  27
  -2  -6   1 163152. 3316.23  21
  -2  -6   1 166182. 3326.14  23
   2  -6   0 142144. 2931.77  13
  -2  -6   0 140149. 2955.76  17
   2  -6   0 141123. 2868.51  12
   2  -6   0 139194. 2925.52  34
  -2  -6   0 142744. 2926.03  28
   2  -6   0 135117. 2893.12  28
   2  -6   0 141598. 2902.18  33
   2  -6   0 141340. 2893.69  19
  -2  -6   0 138535. 2836.40  26
  -2  -6   0 142187. 2910.73  21
  -2  -6   0 140312. 2922.37  23
   2  -6   1 365.509 132.729  13
   2   6   1 237.378 84.8759   7
   2  -6   1 595.709 122.662  33
   2  -6   1 352.941 115.435  28
  -2   6  -1 525.320 93.0900  30
   2  -6   1 419.587 127.367  34
  -2  -6  -1 244.825 116.158  28
  -2  -6  -1 400.797 121.207  21
   2  -6   1 777.572 132.873  21
   2  -6   1 387.353 107.512  19
   2  -6   1 417.555 121.840  27
  -2  -6  -1 372.661 146.021  23
   2  -6   2 42170.0 1022.11  13
   2   6   2 40653.1 948.233   8
   2   6   2 42305.4 961.575   7
   2  -6   2 40221.8 1004.80  28
  -2  -6  -2 43044.8 1009.95  28
  -2  -6  -2 42471.2 1003.51  33
  -2   6  -2 40863.0 932.706  30
   2  -6   2 41751.2 992.204  19
   2  -6   2 43015.1 1028.18  27
  -2  -6  -2 41727.6 1015.24  23
   2  -6   2 41292.3 993.603  21
   2   6   3 2811.56 170.208   8
   2   6   3 2983.09 176.299   7
  -2  -6  -3 2712.91 184.704  33
   2  -6   3 2545.63 199.002  28
  -2   6  -3 2821.95 151.666  30
   2  -6   3 3208.97 219.080  27
   2  -6   3 2719.79 188.991  19
   2  -6   3 2579.49 184.498  21
   2   6   4 5763.99 258.541   8
   2  -6   4 6300.54 296.569  28
  -2  -6  -4 5673.91 266.515  33
  -2   6  -4 6196.89 238.237  30
   2  -6   4 6308.89 297.875  22
   2  -6   4 6061.92 295.802  27
   2  -6   4 5959.25 287.468  25
   2  -6   4 6226.72 274.456  21
   2   6   5 118153. 2477.42   8
  -2  -6  -5 117361. 2493.50   2
   2  -6   5 117247. 2513.55  28
  -2  -6  -5 117334. 2471.78  33
   2  -6   5 116241. 2521.91  27
   2  -6   5 114814. 2505.18  22
   2  -6   5 113961. 2509.02  25
   2  -6   5 116019. 2473.92  21
   2  -6   5 117935. 2505.40  20
   2   6   6 121903. 2612.18   8
  -2  -6  -6 125025. 2636.41   2
  -2   6  -6 118677. 2569.85   3
  -2  -6  -6 124494. 2600.63  33
   2  -6   6 123675. 2637.24  22
   2  -6   6 126196. 2646.35  25
   2  -6   6 120655. 2603.45  21
   2  -6   6 122232. 2632.19  20
  -2  -6  -7 8508.43 374.038   2
   2   6   7 8245.17 356.356   8
   2  -6   7 8671.95 356.617  21
   2  -6   7 8804.42 378.864  20
   2  -6   7 8190.30 377.107  25
   2   6   8 105958. 2350.34   8
  -2  -6  -8 104657. 2366.50   2
   2  -6   8 104572. 2321.74  21
   2  -6   8 110538. 2366.15  25
  -2  -6  -9 1868.76 192.671  33
   2  -6   9 1547.72 191.862  20
   2  -6   9 1709.21 197.927  21
   2  -6   9 1338.20 183.669  22
   2  -6   9 1416.18 194.533  25
   2   6  10 11631.6 481.844   8
  -2  -6 -10 11910.9 502.695   2
   2   6  10 10712.6 467.135   6
  -2  -6 -10 11236.7 432.132  33
   2  -6  10 11332.3 464.115  22
   2  -6  10 11151.1 474.098  25
   2   6  11 21987.1 747.667   8
   2   6  11 22800.2 751.796   6
  -2  -6 -11 22473.7 770.444   2
  -2  -6 -11 23176.2 695.414  33
   2  -6  11 22491.8 707.133  31
   2  -6  11 23211.6 722.952  22
   2  -6  11 22726.5 744.429  25
   2  -6  11 23147.1 759.884  24
   2   6  12 36087.2 1037.23   8
   2   6  12 35281.3 1033.96   6
  -2  -6 -12 36163.4 1060.71   2
   2  -6  12 33817.7 962.331  31
   2  -6  12 34372.9 975.948  22
   2  -6  12 32205.0 995.674  26
   2  -6  12 35942.3 1021.53  25
   2  -6  12 33268.8 1019.03  24
   2   6  13 2319.15 272.927   8
   2   6  13 1790.98 246.016   6
  -2  -6 -13 1637.36 263.889   2
   2  -6  13 2038.48 212.028  31
   2  -6  13 1612.58 231.970  25
   2  -6  13 1750.76 249.411  24
   2  -6  13 1806.95 249.480  26
   2   6  14 5227.65 368.305   8
   2   6  14 5974.24 391.386   6
  -2  -6 -14 5817.87 409.155   2
   2   6  14 5324.32 362.532   5
   2  -6  14 5279.29 328.810  31
   2  -6  14 5604.84 371.274  26
   2  -6  14 5497.96 376.877  24
   2   6  15 7862.68 458.721   5
   2   6  15 8319.53 467.146   6
  -2  -6 -15 8655.16 496.835   2
   2   6  15 8964.06 483.738   8
   2  -6  15 8327.90 442.515  26
   2  -6  15 8468.73 464.756  24
   2   6  16 4400.59 353.054  14
  -2  -6 -16 4674.10 345.365  11
   2   6  16 4935.27 358.385   5
   2   6  16 4808.75 363.818   6
  -2  -6 -16 5505.91 399.577   2
   2   6  16 5216.72 365.377  29
   2  -6  16 4008.42 331.329  26
   2  -6  16 4337.18 349.660  24
  -2  -6 -17 18138.1 679.199  11
   2   6  17 16785.1 679.543  14
   2   6  17 15736.8 664.766   6
  -2  -6 -17 18078.7 714.070   2
   2   6  17 16891.6 673.141   5
   2   6  17 16011.1 668.148  29
   2  -6  17 15811.3 636.154  26
   2   6  18 2115.64 257.928   5
  -2  -6 -18 1447.72 262.673   2
   2   6  18 1567.66 239.355   6
   2   6  18 1949.91 256.076  14
  -2  -6 -18 1340.17 219.752  11
   2  -6  18 1755.07 232.739  26
  -2  -6 -19 1403.76 226.096  11
   2   6  19 1768.64 227.398  14
   2   6  19 1451.27 220.081  29
  -2  -6 -20 31.4929 138.672  11
   2   6  20 47.5171 138.645  14
   2   6  20 16.6203 143.699  29
   2   6  20-48.3791 140.297   5
   2   6  20 134.494 138.849   9
  -2  -6 -20 52.2633 168.400   2
  -2  -6 -21 813.959 175.220  11
   2   6  21 469.810 148.519   5
   2   6  21 447.132 152.467   9
  -2  -6 -22 13525.8 484.276  11
   2   6  22 13403.5 477.027   9
  -2   6 -23 1304.50 162.860   2
  -2  -6 -24 3081.94 166.482  12
  -2   7  24 88.7908 86.9235  14
   2  -7 -24 180.183 91.2230  12
   2  -7 -23 15681.5 509.731  12
  -2   7  23 15384.0 511.955  14
   2  -7 -23 15567.8 480.710  33
   2  -7 -22-90.0692 135.681  12
  -2   7  22 214.815 125.156  14
   2  -7 -22-12.0773 130.524  33
   2  -7 -21 1719.85 216.580  12
  -2   7  21 1549.46 215.011  14
   2  -7 -21 1934.46 215.343  33
  -2   7  21 1782.74 221.086   9
  -2  -7  20 4884.85 326.809  18
  -2   7  20 5629.40 361.180  14
  -2   7  19 1521.37 240.948   9
   2  -7 -19 1360.95 223.598  12
  -2   7  18 5018.68 376.353   5
  -2   7  18 4855.08 336.857  15
  -2   7  18 4544.35 359.062   9
  -2  -7  18 4731.11 345.689  18
  -2   7  18 5499.21 380.281  14
  -2  -7  18 4358.24 320.095  23
  -2   7  17 65.5934 176.831   9
  -2   7  17-21.3848 176.618   5
  -2  -7  17-59.2239 159.660  18
  -2   7  17-20.7155 186.777  14
  -2   7  17 171.073 163.314  15
  -2  -7  17 121.064 147.651  23
  -2   7  16 26835.4 909.536   5
  -2   7  16 25031.6 900.408   9
  -2   7  16 26752.8 877.992  15
  -2  -7  16 24985.7 865.704  18
  -2   7  16 26819.6 902.542  14
  -2  -7  16 25327.4 840.989  23
  -2  -7  15 6398.26 401.714  18
  -2  -7  15 7083.15 423.785  31
  -2   7  15 6824.66 434.385   9
  -2   7  15 6939.68 437.355   5
   2  -7 -14 37934.0 1099.10  11
  -2  -7  14 37037.3 1092.86  18
  -2   7  14 36900.1 1134.19   9
  -2   7  14 36052.0 1121.46   5
  -2  -7  14 37194.8 1105.40  31
  -2  -7  13 16796.6 634.299  18
   2  -7 -13 15870.3 623.506  11
  -2   7  13 15314.1 647.119   9
  -2   7  13 16996.9 662.746   5
  -2  -7  13 15770.7 640.775  31
  -2  -7  13 16557.9 612.741  28
  -2  -7  13 17236.9 672.804  24
  -2  -7  13 14975.6 638.412  26
   2  -7 -12-49.1916 165.493  11
  -2  -7  12 422.211 154.024  18
  -2   7  12 90.0563 154.761   5
  -2   7  12 75.4930 160.100   9
  -2  -7  12 48.2057 130.895  28
  -2  -7  12 35.7517 174.527  26
  -2  -7  12 114.114 170.503  20
  -2  -7  12 148.014 179.749  24
   2  -7 -11 18384.0 650.493  11
  -2  -7  11 18845.6 660.556  18
  -2   7  11 18842.4 679.581   5
  -2   7  11 19460.6 702.015   9
  -2  -7  11 19795.1 668.535  28
   2  -7 -11 19405.2 639.604  34
  -2  -7  11 19070.2 686.595  26
  -2  -7  11 18547.9 695.521  21
  -2  -7  11 19811.7 702.542  24
  -2  -7  11 19654.4 711.913  20
   2  -7 -10 7491.93 365.903  11
  -2   7  10 7055.73 390.304   9
  -2   7  10 6570.30 363.121   5
   2  -7 -10 7079.00 352.536  34
  -2  -7  10 7243.68 365.338  28
  -2  -7  10 6709.04 382.973  26
  -2  -7  10 5879.68 367.035  24
  -2  -7  10 6006.77 376.297  21
  -2  -7  10 7572.40 407.580  20
  -2  -7   9 17486.3 606.701  18
  -2   7   9 18622.0 634.882   5
  -2   7   9 17801.8 646.085   9
   2  -7  -9 18531.4 610.549  34
  -2  -7   9 17795.1 625.144  28
  -2  -7   9 19584.4 648.842  26
  -2  -7   9 18517.7 650.645  21
  -2  -7   9 18580.0 635.626  24
  -2  -7   9 18673.7 658.168  20
  -2  -7   8 26789.8 773.359  17
  -2  -7   8 26650.8 779.518  18
  -2   7   8 27690.3 804.340   5
   2  -7  -8 26977.8 789.002  34
  -2  -7   8 27467.0 836.944  20
  -2  -7   8 28303.8 812.924  26
   2  -7  -7 25119.9 706.816  13
  -2  -7   7 25012.0 728.587  18
  -2  -7   7 25758.2 738.454  17
  -2   7   7 24535.8 763.507   9
   2  -7  -7 24626.4 686.507   1
   2  -7  -7 26442.5 754.796  34
  -2  -7   7 27490.0 767.590  24
  -2  -7   6 32.6550 100.923  18
   2  -7  -6 20.5997 104.423  13
  -2  -7   6 220.718 112.293  17
   2  -7  -6-10.7200 108.683  12
  -2   7   6 193.521 124.008   5
   2  -7  -6-26.2104 90.9599   1
  -2   7   6-104.019 131.221   9
   2  -7  -6 71.9520 123.769  34
  -2  -7   6-86.7592 133.949  28
  -2  -7   6-88.6446 141.701  21
  -2  -7   6 46.2190 124.376  24
   2  -7  -5 52088.4 1249.60  13
  -2  -7   5 52515.3 1274.40  17
   2  -7  -5 53468.0 1248.83  12
  -2   7   5 52681.5 1295.18   9
  -2   7   5 52468.5 1253.22   5
   2  -7  -5 51657.0 1200.62   1
   2  -7  -5 51040.0 1280.07  34
  -2  -7   5 53491.3 1256.94  27
  -2  -7   5 52410.3 1285.72  28
   2  -7  -5 52236.0 1201.64  22
  -2  -7   5 53320.0 1260.54  26
  -2  -7   5 53389.1 1291.76  21
  -2  -7   5 53905.4 1267.02  24
   2  -7  -4 529.227 124.292  12
   2  -7  -4 473.612 136.440  13
  -2  -7   4 679.775 139.726  17
  -2   7   4 297.537 117.020   5
   2  -7  -4 509.643 104.946   1
  -2   7   4 488.610 143.898   9
  -2  -7   4 481.636 146.958  28
  -2  -7   4 325.548 122.502  27
  -2  -7   4 499.923 149.405  19
  -2  -7   4 396.352 141.791  21
  -2  -7   4 684.713 135.436  26
   2  -7  -4 599.017 115.619  22
  -2  -7   4 579.767 125.669  24
  -2   7   3 99268.5 2182.35   9
   2  -7  -3 101556. 2172.60  13
   2  -7  -3 101561. 2139.28  12
  -2  -7   3 101775. 2195.74  17
   2  -7  -3 96462.0 2095.14   1
  -2   7   3 96959.5 2126.05   5
   2  -7  -3 96323.2 2109.75  28
  -2  -7   3 101515. 2190.00  28
  -2  -7   3 99923.8 2133.01  26
   2  -7  -3 99792.3 2135.79  22
  -2  -7   3 101954. 2195.37  19
  -2  -7   3 99629.6 2148.25  27
  -2  -7   3 101469. 2185.64  21
  -2  -7   3 99569.8 2186.21  23
  -2  -7   2 2703.62 210.316  17
  -2   7   2 2756.58 206.461   9
   2  -7  -2 2484.65 199.651  13
   2  -7  -2 2470.47 175.692  12
   2  -7  -2 2282.92 154.936   1
  -2   7   2 2562.82 168.061   5
  -2  -7   2 2524.72 210.578  28
   2  -7  -2 2555.49 178.289  28
  -2  -7   2 2333.31 179.157  27
  -2  -7   2 2425.87 172.740  26
   2  -7  -2 2485.48 187.746  22
  -2  -7   2 2401.30 215.093  19
  -2  -7   2 2370.80 205.788  21
  -2  -7   2 2551.29 215.832  23
  -2  -7   1 143629. 3060.23  17
   2  -7  -1 142161. 3033.22  13
   2  -7  -1 145279. 2968.51  12
   2  -7  -1 144962. 3001.82  28
  -2  -7   1 146181. 3042.96  28
   2  -7  -1 142036. 3018.16  33
  -2  -7   1 143254. 2952.07  26
   2  -7  -1 145675. 3016.09  22
  -2  -7   1 144397. 2995.12  27
  -2  -7   1 144628. 3029.69  21
  -2  -7   1 141298. 3026.36  23
   2  -7   0 588.516 142.261  13
   2  -7   0 595.189 132.181  33
  -2  -7   0 754.588 145.481  28
   2  -7   0 512.736 130.606  28
  -2  -7   0 690.219 155.315  23
  -2  -7   0 461.626 124.353  21
   2  -7   0 633.250 138.205  22
  -2  -7   0 538.257 119.501  27
   2  -7   0 542.006 124.689  19
   2  -7   1 14720.1 487.582  28
  -2  -7  -1 15089.7 503.097  28
   2  -7   1 15737.1 507.759  22
   2  -7   1 15693.4 518.673  27
  -2  -7  -1 14898.5 493.621  21
  -2  -7  -1 14903.0 500.091  23
   2  -7   1 15127.7 489.771  19
   2  -7   1 15355.6 494.915  21
  -2  -7  -2 42683.0 1047.58  28
   2  -7   2 39472.5 1036.13  28
  -2  -7  -2 43762.5 1047.79  21
   2  -7   2 41386.3 1052.74  22
   2  -7   2 42461.0 1049.61  25
   2  -7   2 42886.1 1069.06  27
   2  -7   2 42615.8 1040.02  19
  -2  -7  -2 41875.4 1046.07  23
   2  -7   2 41573.1 1038.44  21
   2  -7   3 24596.8 707.778  28
  -2  -7  -3 25427.5 698.227  28
   2  -7   3 23371.4 680.482  19
   2  -7   3 24726.2 707.314  25
   2  -7   3 24425.0 722.150  27
   2  -7   3 23594.8 701.688  22
   2  -7   3 24745.0 690.602  21
   2   7   4 64932.3 1461.60   8
   2  -7   4 63079.6 1514.47  28
  -2  -7  -4 67069.0 1491.25  28
   2  -7   4 65018.8 1536.66  27
   2  -7   4 63591.8 1492.18  21
   2  -7   4 63410.4 1511.52  25
   2   7   5 258.703 110.072   8
  -2  -7  -5 194.685 120.125  28
   2  -7   5 50.1920 123.135  28
  -2  -7  -5 253.346 120.969  33
   2  -7   5 182.998 145.198  27
   2  -7   5 11.1583 108.974  21
   2  -7   5 145.569 120.763  20
   2  -7   5 160.131 130.466  25
   2   7   6 28454.9 798.298   8
  -2  -7  -6 29569.3 806.153  33
  -2  -7  -6 28046.4 774.989  28
   2  -7   6 29213.7 837.221  22
   2  -7   6 29691.3 841.650  25
   2  -7   6 29341.4 812.804  21
   2   7   7 26323.9 774.639   8
  -2  -7  -7 27719.1 771.068  33
   2  -7   7 26211.4 794.117  22
   2  -7   7 26330.9 804.511  25
   2  -7   7 26769.9 775.464  21
   2   7   8 7090.74 354.093   6
  -2  -7  -8 7125.78 341.495  33
   2  -7   8 6408.35 354.197  20
   2  -7   8 6686.04 364.379  25
   2  -7   8 7098.51 353.434  21
   2  -7   8 7223.51 363.376  22
   2   7   9 9810.20 441.979   8
  -2  -7  -9 11182.7 478.370   2
   2   7   9 10497.0 456.858   6
  -2  -7  -9 10729.1 433.846  33
   2  -7   9 10526.6 457.079  22
   2  -7   9 10702.8 467.765  25
   2  -7   9 9790.62 449.343  20
   2   7  10 2782.92 256.854   8
  -2  -7 -10 3147.20 278.268   2
   2   7  10 3765.96 281.434   6
  -2  -7 -10 3282.52 250.303  33
   2  -7  10 3170.82 260.706  22
   2  -7  10 3228.26 276.809  25
   2   7  11 13210.6 548.465   6
   2   7  11 12488.6 541.197   8
  -2  -7 -11 13067.9 559.399   2
  -2  -7 -11 12780.8 496.078  33
   2  -7  11 12489.0 526.305  22
   2  -7  11 13335.6 551.500  25
   2  -7  11 13494.6 571.617  24
   2   7  12 27435.8 871.415   8
   2   7  12 26621.5 859.031   6
  -2  -7 -12 26964.7 883.181   2
  -2  -7 -12 24833.4 781.681  33
   2  -7  12 25195.5 816.397  22
   2  -7  12 26146.6 859.346  26
   2  -7  12 27064.5 879.157  24
   2  -7  12 23473.8 829.531  25
   2   7  13 2433.90 276.998   5
  -2  -7 -13 2740.94 303.840   2
   2   7  13 2689.19 291.517   6
   2   7  13 2901.88 293.105   8
  -2  -7 -13 3312.52 279.732  11
   2  -7  13 2900.06 291.752  24
   2  -7  13 2622.47 289.398  26
   2   7  14 11684.7 554.698   5
   2   7  14 11971.1 553.988   6
  -2  -7 -14 12360.8 582.577   2
  -2  -7 -14 12097.9 533.547  11
   2  -7  14 11128.3 533.232  26
   2  -7  14 12225.2 561.056  24
   2   7  15 82.4903 169.188   5
  -2  -7 -15 231.652 194.223   2
   2   7  15 102.095 179.855   6
  -2  -7 -15 407.319 170.762  11
   2  -7  15 58.4315 166.317  26
   2  -7  15 247.186 181.439  24
  -2  -7 -16 11157.2 513.830  11
   2   7  16 11280.1 536.815   5
  -2  -7 -16 11691.5 557.076   2
   2   7  16 10499.1 520.081   6
   2   7  16 10510.7 522.636  29
   2  -7  16 10110.3 500.978  26
   2  -7  16 9346.78 505.299  24
   2   7  17 23301.9 824.762   6
   2   7  17 23572.6 828.988   5
   2   7  17 23033.3 824.868  14
  -2  -7 -17 23114.0 793.994  11
   2  -7  17 24972.3 819.292  26
  -2  -7 -18 10248.6 476.651  11
   2   7  18 9466.49 484.251  29
  -2  -7 -19 2102.68 228.751  11
   2   7  19 2106.91 243.551  14
   2   7  19 1853.78 235.520  29
   2   7  19 2217.44 255.994   9
   2   7  19 2064.37 244.253   5
  -2  -7 -20 3546.84 258.347  11
   2   7  20 3052.51 256.789  14
   2   7  20 2706.09 246.994  29
   2   7  20 2961.38 265.702   9
   2   7  20 2794.46 249.829   5
  -2  -7 -21 2920.86 230.341  11
   2   7  21 3177.63 238.912  29
   2   7  21 2805.48 234.050   9
   2   7  21 2880.67 233.876   5
   2   7  22 5070.94 264.667   9
   2   7  22 4706.04 251.694   5
  -2  -7 -23 1070.97 119.589  12
  -2   7 -23 1012.86 127.159   2
   2  -8 -24 365.112 75.7608  12
  -2   8  23 391.164 107.318  14
   2  -8 -23 541.310 113.931  12
   2  -8 -22 152.883 118.039  12
  -2   8  22 67.9588 114.850  14
   2  -8 -22 119.417 105.398  33
  -2   8  21 2529.67 233.265  14
   2  -8 -21 2457.92 219.872  12
  -2   8  21 2520.95 238.824   9
   2  -8 -21 2203.70 212.420  33
  -2   8  20 2385.42 249.720  14
  -2   8  20 2695.78 267.985   9
   2  -8 -20 2336.74 237.680  12
   2  -8 -20 2642.89 253.944  33
  -2   8  19 908.598 199.436  14
   2  -8 -19 794.589 198.401  33
  -2  -8  19 1102.99 193.717  23
   2  -8 -18 34786.7 1024.41  12
  -2   8  18 32617.0 1052.36   9
   2  -8 -18 33637.5 1024.58  33
  -2   8  17 1832.52 259.472   5
  -2   8  17 1769.88 268.194   9
   2  -8 -17 1687.84 246.590  12
  -2   8  17 1588.58 250.918  14
  -2   8  17 1475.11 226.254  15
  -2  -8  17 1550.29 234.230  23
  -2   8  16 1240.17 231.516   5
  -2   8  16 1179.69 242.808   9
  -2   8  16 1483.46 239.231  15
   2  -8 -16 1392.78 229.493  12
  -2  -8  16 1191.33 219.142  23
  -2   8  15 7207.97 445.349   5
  -2   8  15 7490.05 465.530   9
  -2  -8  15 7324.77 429.581  23
  -2   8  14 9272.38 518.631   9
  -2   8  14 10152.6 518.450   5
  -2  -8  14 9998.21 473.793  28
  -2  -8  14 10385.2 538.442  24
  -2   8  13 3122.83 300.134   5
  -2   8  13 2693.50 301.183   9
  -2  -8  13 3393.94 295.032  28
  -2  -8  13 3033.81 324.042  26
  -2  -8  13 2859.37 301.942  20
  -2  -8  13 3609.04 337.174  24
  -2   8  12 24902.6 865.846   9
  -2   8  12 24470.6 840.716   5
  -2  -8  12 24925.6 817.961  28
  -2  -8  12 25117.7 854.057  26
  -2  -8  12 24199.0 857.131  20
  -2  -8  12 24181.5 847.304  24
  -2   8  11 145.891 151.654   5
  -2   8  11 118.140 180.575   9
   2  -8 -11-15.3627 132.839  34
  -2  -8  11 121.715 149.404  28
  -2  -8  11 311.130 184.182  21
  -2  -8  11-58.8937 168.677  20
  -2  -8  11 326.368 182.994  26
  -2  -8  11 74.2875 166.494  24
  -2   8  10 4323.84 337.014   9
  -2   8  10 4645.74 329.471   5
  -2  -8  10 5438.48 342.972  28
   2  -8 -10 4984.04 318.229  34
  -2  -8  10 4879.13 355.355  21
  -2  -8  10 4807.62 344.270  24
  -2  -8  10 4895.59 343.986  26
  -2  -8  10 5836.89 375.232  20
   2  -8  -9 39477.2 1064.03  12
  -2   8   9 38456.5 1116.90   9
  -2   8   9 39185.9 1089.54   5
  -2  -8   9 37701.2 1081.88  28
   2  -8  -9 38283.7 1062.40  34
  -2  -8   9 39734.8 1096.08  26
  -2  -8   9 38204.4 1111.84  21
  -2  -8   9 37597.6 1083.93  24
  -2  -8   9 40810.4 1140.10  20
   2  -8  -8 1505.83 191.721  12
  -2   8   8 1361.57 193.565   5
  -2   8   8 1894.11 227.000   9
   2  -8  -8 1473.96 192.559  34
  -2  -8   8 1550.10 202.656  28
  -2  -8   8 1512.33 215.856  26
  -2  -8   8 1371.25 221.759  20
  -2  -8   8 1407.13 205.361  24
  -2  -8   8 1691.54 216.163  21
  -2   8   7 4338.39 299.853   9
  -2   8   7 4051.05 278.240   5
   2  -8  -7 4452.41 304.830  33
   2  -8  -7 4546.00 297.960  34
  -2  -8   7 4105.43 289.615  28
  -2  -8   7 4106.24 299.075  21
  -2  -8   7 3660.96 281.147  24
  -2  -8   7 4548.42 294.062  26
   2  -8  -6 1212.27 169.745  12
  -2  -8   6 1214.87 169.608  17
   2  -8  -6 1239.02 189.839  34
   2  -8  -6 1369.11 207.185  33
  -2  -8   6 1243.07 198.779  28
  -2  -8   6 1232.31 197.369  21
  -2  -8   6 1226.51 179.447  26
  -2  -8   6 995.592 173.939  19
   2  -8  -5 14451.1 498.581  12
  -2  -8   5 14959.4 532.509  17
  -2   8   5 14715.6 547.912   9
   2  -8  -5 15571.6 554.247  33
  -2  -8   5 14638.4 521.820  27
   2  -8  -5 14897.9 551.688  34
  -2  -8   5 15150.5 559.137  19
  -2  -8   5 14787.1 520.166  24
  -2  -8   5 15808.3 560.136  23
  -2   8   4 60755.5 1476.19   9
  -2  -8   4 60136.4 1460.72  17
   2  -8  -4 59979.3 1407.25  12
  -2   8   4 60107.4 1413.89   5
   2  -8  -4 61386.9 1474.89  34
   2  -8  -4 61820.3 1469.79  33
  -2  -8   4 61322.7 1437.50  27
   2  -8  -4 58641.2 1390.89  22
  -2  -8   4 60249.5 1428.10  24
  -2  -8   4 61984.5 1484.74  19
  -2  -8   4 60133.1 1467.84  23
  -2   8   3 31108.8 892.598   9
  -2  -8   3 32369.1 904.930  17
   2  -8  -3 32405.4 909.211  34
   2  -8  -3 34067.3 909.971  33
   2  -8  -3 33668.7 849.742  28
   2  -8  -3 32564.0 856.188  22
  -2  -8   3 32576.0 873.668  27
  -2  -8   3 32960.6 852.815  26
  -2  -8   3 31983.2 910.574  19
   2  -8  -2 2680.18 226.526  33
   2  -8  -2 2312.99 189.293  28
  -2  -8   2 1923.52 186.755  27
  -2  -8   2 1895.61 169.872  26
   2  -8  -2 2361.46 198.760  22
   2  -8  -1 107.908 126.003  33
   2  -8  -1 290.076 116.225  28
  -2  -8   1 100.537 140.718  28
  -2  -8   1 287.067 108.403  27
  -2  -8   1 256.892 141.993  21
   2  -8  -1 563.028 133.413  19
   2  -8   0 66803.0 1534.08  28
  -2  -8   0 66316.4 1559.95  28
   2  -8   0 66205.6 1553.08  21
   2  -8   0 64086.5 1524.50  19
  -2  -8   0 66278.8 1519.15  27
   2  -8   0 66247.3 1533.45  25
   2  -8   0 66400.0 1570.18  27
  -2  -8   0 64636.4 1545.54  21
   2  -8   1 485.098 137.010  28
  -2  -8  -1 610.082 150.777  28
   2  -8   1 679.340 168.597  27
   2  -8   1 884.823 166.485  21
   2  -8   1 1026.21 159.424  19
  -2  -8  -1 648.717 151.170  21
   2  -8   1 941.565 156.733  25
  -2  -8  -1 640.951 166.328  23
   2  -8   2 89913.1 2090.33  28
  -2  -8  -2 96216.5 2103.24  28
   2  -8   2 93947.1 2130.42  27
   2  -8   2 95922.8 2103.22  25
   2  -8   2 93947.9 2087.27  19
   2  -8   2 92753.3 2091.15  21
  -2  -8  -3 33071.7 906.058  28
   2  -8   3 33458.5 933.845  22
   2  -8   3 33806.1 948.313  27
   2  -8   3 34617.1 934.501  25
   2  -8   3 34079.9 919.718  21
  -2  -8  -4 18748.3 608.962  28
   2  -8   4 19426.0 654.289  22
   2  -8   4 20406.3 673.160  27
   2  -8   4 19838.7 635.263  21
   2  -8   4 20631.4 656.274  25
   2  -8   5 13712.3 536.219  28
  -2  -8  -5 15140.0 531.252  33
   2  -8   5 14014.6 556.627  27
   2  -8   5 15101.6 548.914  22
   2  -8   5 13890.5 532.654  25
   2  -8   5 14432.8 537.583  20
   2   8   6 78012.0 1843.63   6
  -2  -8  -6 82693.7 1880.44  33
   2  -8   6 82182.4 1908.30  22
   2  -8   6 82328.6 1910.72  25
   2  -8   6 80453.2 1898.03  20
   2   8   7 20867.7 672.739   6
  -2  -8  -7 20734.7 675.362  33
   2  -8   7 22190.7 723.633  25
   2  -8   7 20900.0 688.102  21
   2  -8   7 20956.2 708.901  22
   2  -8   7 21983.4 716.544  20
  -2  -8  -8 4907.12 295.042  11
   2   8   8 6131.10 333.308   6
   2   8   8 5765.70 335.694   8
  -2  -8  -8 5982.93 332.888  33
   2  -8   8 5289.36 338.580  22
   2  -8   8 5661.32 351.754  20
   2  -8   8 5512.63 330.280  21
   2  -8   8 5106.35 339.953  25
  -2  -8  -9 4690.24 291.259  11
   2   8   9 5235.90 328.868   8
   2   8   9 5192.38 316.637   6
  -2  -8  -9 4964.10 311.244  33
   2  -8   9 5169.91 339.142  22
   2  -8   9 4749.38 322.652  21
   2  -8   9 5032.26 338.272  20
   2  -8   9 4549.74 323.083  25
  -2  -8 -10 20306.8 683.516  11
   2   8  10 20973.1 728.640   8
   2   8  10 20238.1 714.277   6
  -2  -8 -10 20698.6 690.200  33
   2  -8  10 21794.8 734.257  22
   2  -8  10 20737.1 739.270  25
  -2  -8 -11 159.161 138.521  11
   2   8  11 377.001 155.263   6
  -2  -8 -11 263.952 148.628  33
   2  -8  11 159.243 158.658  22
   2  -8  11 37.7758 191.529  26
   2  -8  11 244.420 157.442  25
   2  -8  11 97.3793 182.567  24
  -2  -8 -12 1844.30 218.991  11
   2   8  12 1864.01 259.699   5
   2   8  12 1451.41 223.774   6
  -2  -8 -12 1809.89 215.715  33
   2  -8  12 1518.55 234.788  26
   2  -8  12 1363.46 224.877  25
   2  -8  12 1231.79 236.232  24
   2   8  13 12461.0 575.267   5
   2   8  13 12676.9 555.990   6
  -2  -8 -13 10762.3 499.546  11
   2  -8  13 12197.4 559.689  26
   2  -8  13 13171.6 587.727  24
   2   8  14 186.747 166.668   5
   2   8  14 419.268 144.489   6
  -2  -8 -14 89.1210 137.907  11
   2  -8  14 160.024 196.285  26
   2  -8  14 292.717 197.040  24
   2   8  15 11238.9 553.346   5
   2   8  15 11692.7 549.204   6
  -2  -8 -15 12272.9 533.983  11
   2  -8  15 11518.1 541.817  26
   2  -8  15 11484.2 559.466  24
   2   8  16 23481.9 805.890   6
   2   8  16 21583.8 799.508   5
  -2  -8 -16 21116.7 747.663  11
   2  -8  16 21925.2 777.089  26
   2  -8  16 22362.5 800.615  24
  -2  -8 -17 4745.57 314.263  11
   2   8  17 3996.65 330.243  29
   2   8  18 3521.49 303.033  14
  -2  -8 -18 3832.15 295.013  11
   2   8  18 4325.79 318.639   5
   2   8  18 4019.87 316.931  29
   2  -8  18 4573.88 313.844  26
  -2  -8 -19 8852.70 402.877  11
   2   8  19 8671.24 419.371  14
   2   8  19 8940.20 431.736  29
   2   8  19 8959.24 435.969   9
   2   8  19 8462.91 422.813   5
  -2  -8 -20 18882.9 596.790  11
   2   8  20 17222.2 586.387  14
   2   8  20 18372.3 626.198   9
   2   8  20 18405.1 619.108   5
   2   8  20 18479.2 618.420  29
   2   8  21 10178.8 390.428   5
   2   8  21 10042.0 395.974   9
   2   8  21 9372.49 383.329  29
   2   8  22 5980.32 268.905   9
  -2  -8 -22 5768.96 245.754  12
   2  -9 -23 459.106 81.0664  12
   2  -9 -22 1781.44 160.667  12
  -2   9  22 1616.16 154.304  14
  -2   9  21-11.3334 114.378  14
   2  -9 -21 150.079 115.855  12
   2  -9 -21-31.3600 109.765  33
  -2   9  20 2052.09 215.814  14
   2  -9 -20 2009.75 207.802  12
   2  -9 -20 1972.58 210.023  33
  -2  -9  20 2071.08 193.022  23
   2  -9 -19 688.580 172.336  12
  -2   9  19 690.446 174.236  14
  -2   9  19 634.344 184.827   9
   2  -9 -19 872.999 183.121  33
  -2  -9  19 927.544 178.092  23
  -2   9  18 1591.84 237.707  14
   2  -9 -18 1893.75 223.595  12
   2  -9 -18 1912.53 235.384  33
  -2  -9  18 1332.66 211.860  23
   2  -9 -17 52.1569 140.607  12
  -2   9  17 51.2389 147.669  15
  -2   9  17 20.9930 167.338   9
   2  -9 -17-37.4864 164.065  33
  -2   9  16 4001.95 348.437   5
  -2   9  16 3247.41 305.302  15
   2  -9 -16 4146.04 318.552  12
  -2   9  16 3975.74 351.310   9
  -2  -9  16 3643.73 314.086  23
   2  -9 -15 22892.5 791.547  12
  -2   9  15 22914.0 849.537   9
  -2   9  15 21943.1 816.523   5
   2  -9 -15 24236.9 834.968  33
  -2  -9  15 23469.7 807.352  23
   2  -9 -14 25388.5 845.519  12
  -2   9  14 24631.8 899.910   9
  -2   9  14 25173.8 882.336   5
   2  -9 -14 26255.8 887.236  33
  -2  -9  14 25749.2 869.010  23
  -2   9  13 28522.3 964.615   9
   2  -9 -13 27711.5 886.358  12
  -2   9  13 26725.9 918.932   5
  -2  -9  13 26604.3 889.596  28
   2  -9 -13 28306.0 933.627  33
  -2  -9  13 28074.0 948.737  20
  -2  -9  13 27439.7 938.183  24
  -2  -9  13 27536.8 917.124  23
   2  -9 -12 2724.70 272.538  12
  -2   9  12 2068.14 276.552   5
  -2   9  12 2298.20 293.979   9
   2  -9 -12 2469.58 286.191  33
  -2  -9  12 2233.20 266.153  28
  -2  -9  12 2651.13 301.131  23
  -2  -9  12 2515.42 295.552  20
  -2  -9  12 2578.54 287.707  26
  -2  -9  12 2746.94 304.913  24
  -2   9  11 5585.29 390.454   9
   2  -9 -11 6435.22 369.899  12
  -2   9  11 6328.33 396.560   5
   2  -9 -11 6068.63 392.363  33
  -2  -9  11 5898.81 383.324  28
  -2  -9  11 6197.83 406.738  26
  -2  -9  11 6663.08 429.590  21
  -2  -9  11 6819.35 414.943  24
  -2  -9  11 6591.68 418.130  20
  -2   9  10 11269.2 553.496   9
   2  -9 -10 11411.4 500.097  12
  -2   9  10 12645.0 546.904   5
  -2  -9  10 13074.1 562.889  28
   2  -9 -10 12443.3 561.239  33
  -2  -9  10 12956.5 560.456  26
  -2  -9  10 12970.9 564.644  24
  -2  -9  10 11563.3 562.351  21
  -2  -9  10 11659.6 567.242  20
   2  -9  -9 1093.73 199.098  12
  -2   9   9 991.165 185.226   5
  -2   9   9 1140.65 216.014   9
   2  -9  -9 1192.54 225.926  33
  -2  -9   9 988.433 207.319  28
  -2  -9   9 890.687 217.394  20
  -2  -9   9 995.746 223.797  21
  -2  -9   9 1311.94 222.669  26
  -2  -9   9 819.221 208.980  24
  -2   9   8 31851.8 1008.85   9
   2  -9  -8 32397.7 942.675  12
  -2   9   8 32394.0 970.695   5
   2  -9  -8 32695.4 1001.72  33
  -2  -9   8 34700.1 1015.24  28
  -2  -9   8 33106.6 984.585  26
  -2  -9   8 33676.1 1022.48  21
  -2  -9   8 35038.4 1007.02  24
  -2  -9   8 34329.9 1017.38  23
  -2  -9   8 35105.2 1052.60  20
   2  -9  -7 22818.9 723.915  12
  -2   9   7 22780.1 789.182   9
  -2   9   7 23197.7 747.043   5
   2  -9  -7 23577.1 783.383  33
  -2  -9   7 23887.6 795.780  28
  -2  -9   7 23438.6 756.284  26
  -2  -9   7 23981.4 801.404  21
  -2  -9   7 24698.7 772.458  24
  -2  -9   7 24082.6 799.807  23
  -2   9   6 100.005 128.817   5
  -2   9   6 51.2796 144.050   9
   2  -9  -6 113.773 164.034  33
  -2  -9   6 101.382 158.363  28
  -2  -9   6 66.8124 159.024  21
  -2  -9   6-16.2865 190.880  23
  -2  -9   6 43.7192 144.354  26
  -2  -9   6 104.167 146.701  24
  -2   9   5 12187.9 506.267   9
  -2  -9   5 11818.5 479.464  27
  -2  -9   5 11107.5 498.331  28
   2  -9  -5 12108.4 509.136  33
  -2  -9   5 12288.8 474.581  26
  -2  -9   5 11214.6 507.308  19
  -2  -9   5 11182.5 491.772  21
  -2  -9   5 11288.8 466.100  24
  -2  -9   5 12103.3 520.968  23
   2  -9  -4 109481. 2512.11  33
  -2  -9   4 111934. 2481.89  27
  -2  -9   4 115871. 2543.25  28
  -2  -9   4 111825. 2457.20  26
  -2  -9   4 110822. 2529.08  19
  -2  -9   4 110638. 2522.13  21
  -2  -9   4 113438. 2527.37  23
   2  -9  -3 13388.4 530.554  33
  -2  -9   3 15226.0 563.976  28
  -2  -9   3 14189.9 517.224  27
   2  -9  -3 12696.5 476.573  22
   2  -9  -3 13090.7 470.573  25
  -2  -9   3 14262.3 543.959  21
  -2  -9   3 13610.6 548.335  19
  -2  -9   3 13723.8 542.593  23
  -2  -9   2 28594.3 877.735  28
   2  -9  -2 31795.0 890.152  33
  -2  -9   2 31295.8 901.716  19
   2  -9  -2 28858.1 834.208  22
   2  -9  -2 29317.9 824.410  25
   2  -9  -2 28936.1 853.528  19
  -2  -9   2 29690.8 847.730  27
  -2  -9   2 29999.1 882.951  21
  -2  -9   2 31445.1 895.899  23
  -2  -9   1 10694.7 453.012  28
   2  -9  -1 10649.0 454.481  21
   2  -9  -1 9002.24 441.360  27
  -2  -9   1 10805.0 471.676  19
  -2  -9   1 10034.6 418.904  27
   2  -9  -1 10760.1 431.292  22
   2  -9  -1 9982.36 427.517  19
   2  -9  -1 10467.6 418.209  25
  -2  -9   1 10949.3 455.457  21
  -2  -9   1 10146.6 456.846  23
  -2  -9   0 8189.57 397.107  28
  -2  -9   0 7746.23 371.064  27
   2  -9   0 9349.45 435.862  27
   2  -9   0 8870.71 389.155  25
  -2  -9   0 8587.42 414.756  19
   2  -9   0 9136.34 397.890  22
  -2  -9   0 7761.13 394.189  21
  -2  -9   0 8255.56 403.204  23
   2  -9   0 8619.09 393.804  19
   2  -9   0 8755.40 404.769  21
   2  -9   1 73066.4 1719.94  28
  -2  -9  -1 73217.8 1722.75  28
  -2  -9  -1 71059.2 1688.73  27
   2  -9   1 71943.7 1721.98  22
   2  -9   1 73552.8 1754.42  27
   2  -9   1 74179.1 1714.18  25
   2  -9   1 71296.3 1711.66  19
  -2  -9  -1 69942.1 1708.22  23
  -2  -9  -1 72834.7 1724.34  21
   2  -9   1 74886.0 1735.82  21
   2  -9   2 59790.9 1487.65  28
  -2  -9  -2 60771.3 1477.71  28
   2  -9   2 61492.4 1496.41  22
   2  -9   2 60177.4 1521.46  27
   2  -9   2 60397.6 1479.63  25
   2  -9   2 58707.8 1471.46  19
   2  -9   2 60402.8 1488.22  21
  -2  -9  -2 61704.4 1490.56  21
   2  -9   3 7722.62 391.335  28
  -2  -9  -3 8032.35 381.388  28
   2  -9   3 7848.01 412.652  27
   2  -9   3 7950.98 398.307  22
   2  -9   3 7914.69 388.616  25
   2  -9   3 8175.38 396.626  21
  -2  -9  -3 8314.42 398.013  21
   2  -9   4 1709.24 211.873  28
  -2  -9  -4 1071.75 175.702  28
   2  -9   4 1300.08 210.680  27
   2  -9   4 1475.58 200.539  21
   2  -9   4 1676.93 221.814  22
  -2  -9  -4 1810.60 211.197  21
   2  -9   4 1284.50 197.950  25
   2  -9   5 2029.37 232.328  28
  -2  -9  -5 1868.96 206.278  28
  -2  -9  -5 2155.96 226.739  21
   2  -9   5 1762.74 212.386  21
   2  -9   5 2077.10 229.241  25
   2  -9   5 1975.30 245.626  27
   2  -9   5 1963.53 238.291  22
   2  -9   5 1853.13 224.568  20
   2  -9   6 83.9611 158.227  22
   2  -9   6 250.374 143.428  20
   2  -9   6 82.1270 145.537  25
   2  -9   6 63.2801 142.655  21
  -2  -9  -7 27791.8 853.155  33
   2  -9   7 27108.3 876.527  22
   2  -9   7 28452.3 882.349  25
   2  -9   7 25941.0 841.049  21
   2  -9   7 28639.9 884.745  20
   2   9   8 2388.55 236.991   6
  -2  -9  -8 2388.01 241.181  33
   2  -9   8 2347.54 253.788  21
   2  -9   8 2577.57 266.600  22
   2  -9   8 2584.38 261.592  25
   2  -9   8 2394.66 262.984  20
   2   9   9 1502.83 192.784   6
  -2  -9  -9 1869.30 230.174  33
   2  -9   9 1404.00 214.259  21
   2  -9   9 1266.99 230.263  22
   2  -9   9 1173.45 209.376  20
   2  -9   9 1121.33 228.664  25
   2   9  10 5128.95 356.213   5
   2   9  10 4850.88 338.098   6
  -2  -9 -10 5037.82 336.671  33
   2  -9  10 4402.27 337.730  22
   2  -9  10 5056.73 365.991  26
   2  -9  10 4532.41 357.303  25
   2  -9  10 4358.68 353.955  24
  -2  -9 -11 2298.34 236.197  11
   2   9  11 2700.65 282.621   5
   2   9  11 2719.91 269.360   6
  -2  -9 -11 2657.61 255.244  33
   2  -9  11 2569.83 280.868  26
   2  -9  11 2725.01 300.838  24
  -2  -9 -12 2155.67 237.011  11
   2   9  12 2056.64 260.821   5
   2   9  12 2542.48 257.685   6
  -2  -9 -12 1941.71 229.071  33
   2  -9  12 1979.23 273.076  26
   2  -9  12 2546.14 287.867  24
   2   9  13 22209.5 790.914   5
   2   9  13 21425.5 759.905   6
  -2  -9 -13 19437.2 699.529  11
   2  -9  13 20518.4 767.617  26
   2  -9  13 21474.0 794.241  24
   2   9  14 28748.1 937.528   5
   2   9  14 26540.4 891.114   6
  -2  -9 -14 27021.3 860.596  11
   2  -9  14 27059.5 909.630  26
   2  -9  14 29366.7 954.957  24
   2   9  15 1065.33 217.991   5
   2   9  15 929.136 212.952   6
  -2  -9 -15 1059.99 188.266  11
   2  -9  15 891.522 220.826  26
   2  -9  15 728.555 207.824  24
   2   9  16 11604.4 546.742   9
   2   9  16 11692.8 541.559  29
   2   9  17 23168.0 785.722  14
  -2  -9 -17 22827.3 732.324  11
   2   9  17 23242.0 798.803   9
   2   9  17 22744.2 779.904   5
   2   9  17 23750.9 795.994  29
   2  -9  17 23202.8 764.827  26
  -2  -9 -18 6707.82 349.148  11
   2   9  18 7587.57 394.867  14
   2   9  18 7091.38 387.397  29
   2   9  18 8189.59 418.063   9
   2   9  18 7813.75 410.275   5
   2   9  19 21096.5 687.685  14
   2   9  19 23847.3 735.837   9
   2   9  19 23252.9 723.736   5
   2   9  19 23299.5 725.801  29
   2   9  20 2120.00 197.715   5
   2   9  20 2193.45 208.670   9
   2   9  20 2016.91 193.249  29
   2  -9  20 2184.66 179.431  23
   2   9  21 10980.9 379.240   5
   2   9  21 10408.2 382.715   9
  -2  10  21 570.100 119.513  14
   2 -10 -21 914.990 112.723  12
   2 -10 -20 6282.90 288.988  12
  -2  10  20 6034.73 300.140  14
   2 -10 -20 6323.33 300.847  33
  -2 -10  20 6296.38 279.754  23
   2 -10 -19 5638.04 295.035  12
  -2  10  19 6169.64 323.888  14
   2 -10 -19 5819.31 316.149  33
  -2 -10  19 4945.95 288.308  23
  -2  10  18 1687.98 208.069  14
   2 -10 -18 1722.56 202.755  12
  -2  10  18 1590.40 225.302   9
   2 -10 -18 1678.90 198.168  33
  -2 -10  18 1722.18 211.816  23
  -2  10  17 18423.5 698.230   9
   2 -10 -17 17183.6 617.333  12
  -2  10  17 17539.6 649.649  14
   2 -10 -17 17755.3 653.629  33
  -2 -10  17 18634.6 650.261  23
  -2  10  16 7507.95 419.789  14
  -2  10  16 7292.83 408.966  15
   2 -10 -16 7581.38 430.516  33
  -2 -10  16 6993.46 413.280  23
   2 -10 -15 24214.7 789.441  12
  -2  10  15 23679.6 857.735   9
  -2  10  14 9296.28 490.853   5
  -2  10  14 10236.2 538.774   9
   2 -10 -14 9357.76 459.962  12
  -2 -10  14 9448.50 492.504  23
   2 -10 -13 1272.72 208.743  12
  -2  10  13 1327.13 255.782   9
  -2  10  13 1412.93 245.376   5
   2 -10 -13 1501.64 243.252  33
  -2 -10  13 1354.45 224.346  28
  -2 -10  13 1426.68 243.629  23
  -2 -10  13 1041.82 227.530  24
   2 -10 -12 368.611 150.200  12
  -2  10  12 719.149 208.617   9
  -2  10  12 689.167 201.033   5
   2 -10 -12 289.080 182.130  33
  -2 -10  12 879.377 217.098  28
  -2 -10  12 321.378 214.701  23
  -2 -10  12 589.700 208.182  20
  -2 -10  12 619.898 212.572  24
  -2  10  11 21322.9 815.832   9
   2 -10 -11 21693.7 739.573  12
  -2  10  11 20804.4 770.312   5
  -2 -10  11 22062.2 787.171  28
   2 -10 -11 22747.6 811.906  33
  -2 -10  11 21392.6 810.922  21
  -2 -10  11 23074.4 793.721  26
  -2 -10  11 20360.1 773.433  24
  -2 -10  11 21897.3 819.304  20
  -2 -10  11 22239.4 811.918  23
   2 -10 -10 853.005 181.521  12
  -2  10  10 976.376 214.531   9
  -2  10  10 955.032 204.610   5
   2 -10 -10 483.740 211.398  33
  -2 -10  10 985.384 205.475  28
  -2 -10  10 855.595 238.487  23
  -2 -10  10 1010.25 244.644  20
  -2 -10  10 951.039 242.290  21
  -2 -10  10 893.821 207.831  26
  -2 -10  10 704.877 196.482  24
  -2  10   9 22151.0 819.395   9
   2 -10  -9 21607.1 736.178  12
  -2  10   9 22946.7 788.899   5
  -2 -10   9 24020.5 830.232  28
   2 -10  -9 22865.6 814.966  33
  -2 -10   9 23911.3 802.907  26
  -2 -10   9 23541.4 827.345  21
  -2 -10   9 24140.9 817.735  24
  -2 -10   9 24306.7 851.919  20
  -2 -10   9 22221.4 816.100  23
  -2  10   8 8575.12 470.753   9
  -2  10   8 7847.59 422.118   5
   2 -10  -8 8759.46 463.218  33
  -2 -10   8 8239.50 463.769  28
  -2 -10   8 8964.32 445.296  26
  -2 -10   8 8782.09 482.548  21
  -2 -10   8 8272.45 445.335  24
  -2 -10   8 8645.15 481.410  23
  -2 -10   8 8749.85 482.961  20
  -2  10   7 1196.88 224.030   9
  -2 -10   7 1021.03 216.833  28
   2 -10  -7 1177.30 211.184  33
  -2 -10   7 1358.96 253.651  23
  -2 -10   7 1096.52 232.690  21
  -2 -10   7 1753.94 235.712  26
  -2 -10   7 1140.40 225.660  20
  -2 -10   7 1067.43 198.997  24
  -2  10   6 8118.49 442.428   9
  -2 -10   6 8268.12 455.129  28
   2 -10  -6 7631.01 423.923  33
  -2 -10   6 7956.14 402.992  26
  -2 -10   6 7828.51 443.499  21
  -2 -10   6 7365.24 401.167  24
  -2 -10   6 7979.22 449.062  23
  -2  10   5 30507.3 955.580   9
  -2 -10   5 32756.6 994.613  28
   2 -10  -5 32108.4 969.737  33
  -2 -10   5 32275.6 988.709  19
  -2 -10   5 30277.5 903.511  26
  -2 -10   5 32567.7 980.289  21
  -2 -10   5 30314.3 911.925  24
  -2 -10   5 32735.2 985.256  23
   2 -10  -4 7436.07 404.622  33
  -2 -10   4 7464.91 385.089  27
  -2 -10   4 8024.45 430.680  28
  -2 -10   4 7690.71 380.378  24
  -2 -10   4 7670.66 426.965  19
  -2 -10   4 6865.57 396.656  21
   2 -10  -4 6861.06 375.459  19
  -2 -10   4 7287.99 427.277  23
  -2 -10   3 26089.1 803.318  27
  -2 -10   3 25336.4 834.814  28
   2 -10  -3 26183.2 839.051  33
   2 -10  -3 25902.1 832.732  21
   2 -10  -3 24978.8 795.282  19
  -2 -10   3 25493.0 828.127  21
  -2 -10   3 26572.2 849.788  19
  -2 -10   3 25404.0 829.438  23
   2 -10  -2 496.104 139.186  28
  -2 -10   2 188.283 168.825  28
  -2 -10   2 214.927 184.390  23
   2 -10  -2 296.799 157.511  27
  -2 -10   2 297.861 151.092  27
  -2 -10   2 185.451 169.452  21
   2 -10  -2 213.064 131.098  22
  -2 -10   2 488.404 175.314  19
   2 -10  -2 237.065 120.233  25
   2 -10  -2 368.278 154.961  19
   2 -10  -2 184.496 160.595  21
   2 -10  -1 158.582 135.128  28
  -2 -10   1-50.1713 153.379  28
  -2 -10   1 328.594 162.956  19
   2 -10  -1 139.143 162.150  27
  -2 -10   1 160.966 128.108  27
   2 -10  -1-14.7949 140.869  22
   2 -10  -1 137.878 138.144  19
   2 -10  -1 109.870 118.761  25
  -2 -10   1-16.5706 155.314  21
   2 -10  -1 264.656 164.633  21
  -2 -10   1 178.811 182.585  23
   2 -10   0 10294.0 451.864  28
  -2 -10   0 9724.05 462.763  28
  -2 -10   0 9908.85 481.408  19
  -2 -10   0 10440.3 443.907  27
   2 -10   0 9886.12 442.461  22
   2 -10   0 10646.6 446.667  25
   2 -10   0 10631.5 492.225  27
   2 -10   0 9692.69 448.380  19
  -2 -10   0 9758.81 462.217  21
  -2 -10   0 10562.1 476.707  23
   2 -10   0 9679.40 456.004  21
  -2 -10  -1 160.560 158.324  28
   2 -10   1 187.595 136.894  28
  -2 -10  -1 155.893 158.891  19
   2 -10   1 247.242 161.995  27
   2 -10   1 127.121 148.971  22
  -2 -10  -1 180.037 156.667  21
   2 -10   1 263.033 155.748  21
   2 -10   1 44.5227 129.170  25
  -2 -10  -1 289.036 117.774  27
   2 -10   1 343.094 140.662  19
   2 -10   2 42264.7 1167.77  28
  -2 -10  -2 41464.7 1149.60  28
   2 -10   2 41555.4 1193.70  27
   2 -10   2 42009.2 1166.95  22
  -2 -10  -2 42289.2 1133.50  27
   2 -10   2 44778.0 1166.73  25
   2 -10   2 42349.1 1157.98  19
   2 -10   2 44170.9 1185.02  21
  -2 -10  -2 43332.3 1177.34  21
   2 -10   3 2225.49 242.666  28
  -2 -10  -3 2203.46 227.279  28
   2 -10   3 1838.88 231.000  25
   2 -10   3 2118.33 250.399  22
   2 -10   3 1866.73 234.497  21
  -2 -10  -3 1937.35 232.178  21
  -2 -10  -3 1947.00 215.805  27
   2 -10   3 2038.00 247.081  27
  -2 -10  -4 34878.5 988.448  28
   2 -10   4 35437.9 1038.86  28
   2 -10   4 34692.1 1053.46  27
   2 -10   4 34236.7 1012.81  25
   2 -10   4 34410.0 1027.96  20
   2 -10   4 35456.8 1041.45  22
   2 -10   4 35652.7 1029.31  21
  -2 -10  -4 35931.9 1024.24  21
   2 -10   5 40724.0 1192.41  27
  -2 -10  -5 42395.0 1112.80  28
   2 -10   5 41374.6 1156.75  25
   2 -10   5 40885.9 1166.57  22
   2 -10   5 39694.0 1140.26  21
   2 -10   5 40742.3 1159.80  20
  -2 -10  -5 40957.1 1142.15  21
   2  10   6 2802.67 255.875   5
  -2 -10  -6 2559.77 258.139  21
   2 -10   6 2662.94 277.146  22
   2 -10   6 2814.55 273.435  25
   2 -10   6 3144.43 282.303  21
   2 -10   6 3092.71 293.572  20
   2  10   7 19108.9 691.766   5
   2 -10   7 20209.6 713.491  21
  -2 -10  -7 18369.2 683.113  21
   2 -10   7 19815.2 734.257  22
   2 -10   7 19812.8 718.965  25
   2 -10   7 19627.5 715.830  20
   2  10   8 510.791 183.726   5
   2 -10   8 750.002 190.076  21
   2 -10   8 713.689 201.245  22
  -2 -10  -8 623.127 171.133  21
   2 -10   8 767.930 187.883  25
   2 -10   8 743.404 198.029  20
   2  10   9 3700.06 311.755   5
  -2 -10  -9 3705.95 302.778  21
   2 -10   9 3948.01 335.805  22
   2 -10   9 4074.51 346.030  26
   2 -10   9 3914.82 315.217  21
   2 -10   9 4181.28 336.940  20
   2  10  10 28515.3 932.369   5
  -2 -10 -10 28618.0 897.810  21
   2 -10  10 29757.3 954.204  26
   2 -10  10 28377.7 937.661  25
   2 -10  10 29269.4 963.601  24
   2  10  11 39.9411 175.870   5
   2  10  11 70.5215 139.496   6
   2 -10  11 60.7229 164.863  26
  -2 -10 -11-51.3965 130.398  21
   2 -10  11-63.3587 194.746  24
   2  10  12 22893.5 817.181   5
   2  10  12 23863.7 789.812   6
  -2 -10 -12 21918.6 750.707  21
   2 -10  12 23046.9 816.415  26
   2 -10  12 24014.9 845.504  24
   2  10  13 2566.64 284.763   9
   2  10  13 2852.89 292.585   5
   2  10  13 2313.60 258.106   6
  -2 -10 -13 2291.55 235.169  21
   2 -10  13 2519.75 291.018  26
   2 -10  13 2544.28 292.335  24
   2  10  14 119.875 165.022   9
   2 -10  14 99.7236 183.925  24
   2  10  15 12756.6 557.465   5
   2  10  15 13534.4 572.395  29
   2 -10  15 13218.5 567.055  26
   2  10  16 477.457 173.142   5
   2  10  16 564.092 185.347   9
   2  10  16 538.919 178.891  29
   2 -10  16 314.335 165.699  26
   2 -10  16 621.353 179.947  24
   2  10  17 2066.68 230.837  14
   2  10  17 2342.38 244.887   9
   2  10  17 1995.60 229.812   5
   2  10  17 1872.69 230.168  29
   2 -10  17 2130.30 230.929  26
   2  10  18 2541.51 225.957  14
   2  10  18 2872.39 246.987   9
   2  10  18 2640.08 234.734   5
   2  10  18 2677.29 234.102  29
   2  10  19 13243.8 484.995   9
   2  10  19 13596.9 460.064  14
   2  10  19 14238.6 488.042   5
   2  10  19 13963.1 484.274  29
   2 -10  19 13107.3 447.270  23
   2  10  20 3644.13 217.334   9
   2  10  20 3585.69 211.172   5
   2  10  20 3553.80 210.252  29
   2 -10  20 3127.59 177.667  23
  -2  11  20 2321.72 162.854  14
   2 -11 -20 2311.69 159.946  21
  -2  11  19 490.188 119.555  14
   2 -11 -19 491.368 125.958  33
  -2 -11  19 399.728 131.148  23
  -2  11  18 2545.79 220.341  14
   2 -11 -18 2629.99 226.978  33
  -2 -11  18 2669.92 228.655  23
  -2  11  17-28.0149 131.276  14
   2 -11 -17-71.5105 138.249  33
  -2 -11  17 137.000 157.251  23
  -2  11  16 3252.40 271.760  14
   2 -11 -16 3081.32 271.549  33
  -2 -11  16 3122.29 280.165  23
   2 -11 -15 13365.7 514.199  12
  -2  11  15 13308.2 586.442   9
   2 -11 -15 13560.2 566.628  33
  -2 -11  15 14405.3 574.115  23
   2 -11 -14 336.152 178.824  33
  -2  11  13 44124.2 1298.48   9
  -2 -11  13 45438.2 1267.99  23
  -2  11  12 87.2640 188.625   9
  -2 -11  12-78.6122 161.206  28
  -2 -11  12 178.830 211.284  23
  -2 -11  12 126.744 186.036  20
  -2 -11  12 178.402 168.146  24
  -2  11  11 11132.1 555.043   9
   2 -11 -11 10744.0 524.793  33
  -2 -11  11 10734.9 526.423  28
  -2 -11  11 11302.2 549.544  21
  -2 -11  11 9782.78 499.529  24
  -2 -11  11 10203.6 537.980  20
  -2 -11  11 10074.7 522.783  23
  -2  11  10 58526.7 1613.77   9
   2 -11 -10 58092.8 1587.22  33
  -2 -11  10 62178.5 1613.78  28
  -2 -11  10 59233.2 1613.27  21
  -2 -11  10 60068.4 1577.61  24
  -2 -11  10 60580.7 1630.83  20
  -2 -11  10 60909.9 1601.92  23
  -2  11   9 711.132 207.836   9
   2 -11  -9 981.926 226.853  33
  -2 -11   9 811.223 211.445  28
  -2 -11   9 408.184 210.282  23
  -2 -11   9 764.783 215.928  21
  -2 -11   9 827.579 233.037  20
  -2 -11   9 993.977 212.588  26
  -2 -11   9 918.381 204.026  24
  -2  11   8 1875.06 270.207   9
  -2 -11   8 1904.81 266.377  28
   2 -11  -8 2251.47 271.172  33
  -2 -11   8 1739.47 276.709  23
  -2 -11   8 2307.05 296.623  21
  -2 -11   8 1370.26 221.138  26
  -2 -11   8 1785.21 250.308  24
  -2 -11   8 1847.41 266.459  20
  -2 -11   7 118718. 2750.79  28
   2 -11  -7 115711. 2723.72  33
  -2 -11   7 116184. 2766.17  20
  -2 -11   7 118492. 2669.47  26
  -2 -11   7 116454. 2745.65  21
  -2 -11   7 116084. 2677.73  24
  -2 -11   7 121093. 2746.94  23
   2 -11  -6 13674.9 600.676  33
  -2 -11   6 14176.3 618.617  28
  -2 -11   6 13235.8 543.266  26
  -2 -11   6 13261.1 597.704  21
  -2 -11   6 12698.7 544.067  24
  -2 -11   6 14411.6 613.404  23
  -2 -11   5 43500.1 1231.72  28
   2 -11  -5 41172.0 1205.89  33
   2 -11  -5 42190.0 1211.93  21
   2 -11  -5 42298.5 1170.06  19
  -2 -11   5 40819.0 1206.04  21
  -2 -11   5 38689.6 1128.16  24
  -2 -11   5 43629.2 1219.50  23
  -2 -11   4 6769.74 422.386  28
   2 -11  -4 7251.29 420.316  21
  -2 -11   4 7563.75 438.056  19
   2 -11  -4 6560.23 410.357  27
   2 -11  -4 7704.52 404.598  19
  -2 -11   4 6771.00 424.908  21
  -2 -11   4 7308.46 451.589  23
  -2 -11   3 698.309 202.225  28
  -2 -11   3 456.270 192.154  21
  -2 -11   3 557.524 175.451  27
   2 -11  -3 622.977 194.271  21
   2 -11  -3 547.123 196.578  27
   2 -11  -3 458.337 174.752  19
  -2 -11   3 586.957 214.232  19
  -2 -11   3 501.955 209.840  23
  -2 -11   2 3306.49 271.060  27
  -2 -11   2 3105.61 298.967  28
   2 -11  -2 3018.87 258.772  22
   2 -11  -2 3305.60 304.873  27
  -2 -11   2 2902.60 292.935  21
  -2 -11   2 3160.86 316.531  19
  -2 -11   2 3249.61 316.396  23
   2 -11  -2 3098.94 256.900  19
   2 -11  -2 2719.95 287.566  21
   2 -11  -1 49708.9 1309.90  28
  -2 -11   1 50732.7 1369.43  28
   2 -11  -1 52055.4 1327.73  22
   2 -11  -1 48996.3 1376.99  27
  -2 -11   1 49643.9 1320.18  27
  -2 -11   1 51930.4 1380.83  21
   2 -11  -1 48561.6 1323.76  19
  -2 -11   1 51947.7 1365.94  23
   2 -11  -1 50223.5 1365.68  21
  -2 -11   1 49705.4 1385.51  19
   2 -11   0 4426.84 316.839  28
  -2 -11   0 4273.54 325.411  28
  -2 -11   0 4175.89 338.120  19
   2 -11   0 3988.47 299.888  22
  -2 -11   0 4440.01 301.939  27
   2 -11   0 4889.93 308.995  25
   2 -11   0 4002.69 325.640  27
   2 -11   0 4308.94 300.815  19
  -2 -11   0 4520.83 336.339  21
   2 -11   0 4262.39 329.018  21
  -2 -11  -1 3028.05 275.626  28
   2 -11   1 3094.99 269.198  28
   2 -11   1 3225.74 284.917  22
  -2 -11  -1 3228.40 262.486  27
   2 -11   1 3029.39 263.132  25
  -2 -11  -1 3421.30 319.264  19
   2 -11   1 3635.85 315.489  27
   2 -11   1 3483.00 283.482  19
  -2 -11  -1 2964.48 293.961  21
   2 -11   1 3384.92 295.128  21
  -2 -11  -2 7150.17 391.526  28
   2 -11   2 6725.02 392.658  22
  -2 -11  -2 6212.31 358.753  27
   2 -11   2 6826.32 420.248  27
   2 -11   2 6368.16 366.425  25
  -2 -11  -2 7377.92 433.672  19
   2 -11   2 6465.11 393.937  21
  -2 -11  -2 7882.19 423.189  21
  -2 -11  -3 1679.17 224.661  28
   2 -11   3 2758.68 273.865  22
  -2 -11  -3 2196.70 233.254  27
  -2 -11  -3 1975.70 259.232  19
   2 -11   3 2446.75 273.108  27
   2 -11   3 2533.89 248.955  25
   2 -11   3 2484.19 262.815  21
  -2 -11  -3 2775.86 266.831  21
  -2 -11  -4 568.551 168.773  28
   2 -11   4 617.622 191.218  27
   2 -11   4 536.834 189.713  21
   2 -11   4 961.059 211.952  22
   2 -11   4 634.724 183.495  20
  -2 -11  -4 562.128 180.822  21
  -2 -11  -4 503.718 154.315  27
   2 -11   4 496.338 164.746  25
   2 -11   5 5315.31 366.463  22
  -2 -11  -5 5157.91 334.812  27
   2 -11   5 5010.93 352.157  21
   2 -11   5 4898.22 349.725  20
  -2 -11  -5 5408.76 363.860  21
   2 -11   6 39798.7 1171.47  22
   2 -11   6 39107.2 1142.63  21
   2 -11   6 38560.6 1145.54  20
  -2 -11  -6 40816.8 1150.94  21
   2  11   7 597.463 163.225   5
   2 -11   7 416.837 194.979  22
   2 -11   7 358.348 170.336  21
   2 -11   7 498.795 181.966  20
  -2 -11  -7 688.017 189.567  21
   2  11   8 1329.38 210.347   5
   2 -11   8 1447.15 227.402  21
   2 -11   8 1079.95 217.871  20
   2 -11   8 1278.23 228.531  26
  -2 -11  -8 1132.83 208.458  21
   2 -11   8 1075.99 206.770  25
   2  11   9 23513.1 798.747   5
   2  11   9 21900.5 788.781   9
   2 -11   9 23996.8 823.595  26
   2 -11   9 24120.4 820.715  25
   2 -11   9 22047.7 790.189  20
   2 -11   9 23261.5 832.443  24
  -2 -11  -9 22977.5 780.011  21
   2  11  10 303.870 161.172   5
   2  11  10 349.124 172.928   9
   2 -11  10 237.714 185.721  26
  -2 -11 -10 155.885 147.003  21
   2 -11  10 292.474 186.248  24
   2  11  11 36235.7 1086.29   9
   2  11  11 36124.7 1080.44   5
   2 -11  11 35994.6 1086.63  26
   2 -11  11 36147.4 1111.76  24
  -2 -11 -11 36264.4 1040.70  21
   2  11  12 3466.35 303.042   9
   2 -11  12 3499.97 321.820  24
  -2 -11 -12 2793.65 254.452  21
   2  11  13 10610.1 495.218   5
  -2 -11 -13 10268.3 449.238  21
   2  11  14 6005.90 372.150   9
   2  11  14 6257.99 366.962   5
   2  11  14 5535.65 365.579  29
   2 -11  14 6462.75 381.727  26
   2 -11  14 6298.48 393.424  24
   2  11  15 23033.7 755.908   9
   2  11  15 21985.2 742.359   5
   2  11  15 23091.1 758.339  29
   2 -11  15 22639.0 745.154  26
   2 -11  15 23461.8 768.591  24
   2  11  16 11752.3 474.528  14
   2  11  16 11548.6 474.594   9
   2  11  16 10635.0 461.659   5
   2  11  16 10383.1 461.048  29
   2 -11  16 11764.5 472.766  26
   2  11  17 14075.4 512.881   9
   2  11  17 13595.6 498.904  14
   2  11  17 14644.6 515.404   5
   2  11  17 14793.7 519.833  29
   2  11  18 4475.70 251.559  14
   2  11  18 5341.83 277.474   9
   2  11  18 4782.03 267.761   5
   2 -11  18 4829.33 255.557  23
   2  11  19 8206.28 313.577   9
   2 -11  19 7443.63 287.603  23
   2 -12 -19 130.470 78.2942  21
  -2  12  18 14264.0 447.173  14
  -2 -12  18 14414.4 451.334  23
   2 -12 -18 13943.1 450.023  21
  -2  12  17 746.180 138.334  14
   2 -12 -17 532.540 135.290  21
  -2 -12  17 494.006 144.399  23
  -2  12  16 62.1627 123.757  14
   2 -12 -16 155.771 140.872  21
  -2 -12  16 208.415 147.400  23
  -2  12  15 1100.21 183.248  14
   2 -12 -15 1134.23 174.311  33
  -2 -12  15 896.426 200.419  23
   2 -12 -14 262.159 160.858  33
  -2 -12  14 388.654 181.982  23
   2 -12 -13 22609.9 774.001  33
  -2 -12  13 23144.7 781.402  23
   2 -12 -12 2735.83 285.939  33
   2 -12 -11 3987.78 335.544  33
  -2 -12  11 4047.84 330.001  28
  -2 -12  11 3802.81 320.341  24
  -2 -12  10 3034.98 303.451  28
  -2 -12  10 3621.65 337.263  21
  -2 -12  10 2933.45 281.308  24
  -2 -12  10 2867.57 290.595  20
  -2 -12  10 3659.69 332.454  23
  -2 -12   9 10051.0 513.601  28
   2 -12  -9 10247.2 514.562  33
   2 -12  -9 10426.4 516.460  21
  -2 -12   9 11092.5 538.581  21
  -2 -12   9 10181.5 488.129  24
   2 -12  -9 9967.57 471.193  19
  -2 -12   9 10476.1 536.317  20
  -2 -12   9 10345.0 527.369  23
  -2 -12   8 229.829 177.518  28
  -2 -12   8 548.603 226.739  23
  -2 -12   8 543.964 191.063  21
   2 -12  -8 294.072 159.837  19
  -2 -12   8 732.561 196.748  20
   2 -12  -8 927.275 220.691  21
  -2 -12   8 702.425 187.790  24
  -2 -12   7 1067.33 232.646  28
  -2 -12   7 1398.05 257.858  23
  -2 -12   7 1152.01 242.456  20
   2 -12  -7 950.908 229.194  21
  -2 -12   7 1129.03 234.175  21
  -2 -12   7 1146.67 202.317  24
   2 -12  -7 1348.87 205.855  19
  -2 -12   6 917.606 222.048  28
  -2 -12   6 484.713 215.058  23
   2 -12  -6 676.967 199.621  27
  -2 -12   6 414.767 197.160  20
   2 -12  -6 586.325 207.151  21
  -2 -12   6 663.582 223.511  21
   2 -12  -6 721.578 180.411  19
  -2 -12   6 445.833 161.118  24
  -2 -12   5 16298.8 669.184  28
   2 -12  -5 15020.5 602.846  19
  -2 -12   5 16222.3 661.457  21
   2 -12  -5 14980.9 647.058  27
  -2 -12   5 16236.2 657.683  23
   2 -12  -5 16511.1 666.722  21
  -2 -12   4 2774.37 288.362  28
   2 -12  -4 2739.31 303.689  27
  -2 -12   4 3247.89 323.558  21
  -2 -12   4 3370.52 325.233  23
   2 -12  -4 2703.05 284.534  21
   2 -12  -4 2559.06 265.639  19
  -2 -12   3 2431.02 291.257  28
   2 -12  -3 2019.91 276.072  27
  -2 -12   3 2168.07 273.278  21
  -2 -12   3 2555.94 286.668  19
   2 -12  -3 2705.52 265.992  19
  -2 -12   3 3155.63 312.472  23
   2 -12  -3 2747.66 281.833  21
  -2 -12   2 20220.9 743.338  28
  -2 -12   2 19596.5 754.662  19
  -2 -12   2 19469.9 737.296  21
   2 -12  -2 19519.1 701.028  19
  -2 -12   2 19513.5 724.183  23
   2 -12  -2 19548.0 734.567  21
  -2 -12   1 25589.4 870.808  28
  -2 -12   1 24664.6 885.100  19
   2 -12  -1 26102.6 847.622  19
  -2 -12   1 27230.1 893.653  21
   2 -12  -1 26421.1 882.811  21
  -2 -12   0 5125.08 359.838  28
   2 -12   0 5410.33 344.113  19
  -2 -12   0 5109.97 372.984  21
   2 -12   0 4743.37 357.189  21
  -2 -12   0 5665.22 387.523  19
  -2 -12  -1 12529.9 550.693  28
   2 -12   1 12096.0 562.698  21
  -2 -12  -1 13090.3 575.786  21
  -2 -12  -1 13691.3 601.567  19
  -2 -12  -2 2408.28 255.513  28
   2 -12   2 2043.49 231.977  25
  -2 -12  -2 2401.32 242.533  27
   2 -12   2 1995.48 275.141  27
  -2 -12  -2 1786.09 258.762  19
   2 -12   2 2673.54 279.930  21
  -2 -12  -2 2606.47 271.361  21
  -2 -12  -3 5340.56 344.936  28
   2 -12   3 5308.13 390.319  27
   2 -12   3 5606.45 372.657  20
  -2 -12  -3 4885.28 331.043  27
  -2 -12  -3 5472.04 391.611  19
   2 -12   3 4866.87 334.889  25
   2 -12   3 5907.96 380.959  21
  -2 -12  -3 5768.31 371.956  21
  -2 -12  -4 22242.8 738.328  28
  -2 -12  -4 21547.0 734.261  27
   2 -12   4 21817.2 755.006  25
   2 -12   4 22069.9 777.950  21
  -2 -12  -4 21631.6 794.392  19
  -2 -12  -4 21468.8 771.302  21
   2 -12   4 22269.7 772.529  20
  -2 -12  -5-16.6147 123.368  27
   2 -12   5-133.558 162.889  21
   2 -12   5-150.597 144.435  20
   2 -12   5-73.4111 159.668  26
  -2 -12  -5-18.7348 167.946  21
  -2 -12  -5 101.111 167.018  19
   2 -12   5-73.0096 156.822  25
   2 -12   6 56.7663 151.936  21
   2 -12   6-55.9593 161.273  26
  -2 -12  -6 92.4082 159.791  21
   2 -12   6-18.7243 143.662  20
  -2 -12  -6 32.9450 126.385  27
   2 -12   6 55.7727 149.276  25
   2 -12   7 1746.41 228.889  20
   2 -12   7 1882.36 245.311  21
  -2 -12  -7 1642.49 208.833  27
   2 -12   7 1469.46 234.870  26
  -2 -12  -7 1902.82 246.252  21
   2 -12   7 1747.84 241.258  25
  -2 -12  -8 25783.8 815.752  27
   2 -12   8 26937.0 877.433  26
   2 -12   8 26818.5 863.045  21
   2 -12   8 26454.0 861.015  20
   2 -12   8 26549.1 903.877  24
  -2 -12  -8 26612.4 854.951  21
  -2 -12  -9 7513.10 394.077  27
   2 -12   9 8521.54 451.614  26
   2 -12   9 8622.50 468.911  24
  -2 -12  -9 7992.46 418.598  21
   2  12  10 1204.44 195.574   5
  -2 -12 -10 1146.17 183.071  27
   2 -12  10 1592.83 242.425  24
   2  12  11 8002.76 422.591   9
   2  12  11 9426.36 440.473   5
   2 -12  11 8828.20 453.174  26
   2  12  12 6987.27 390.370   9
   2  12  12 7008.21 388.095   5
   2  12  12 8211.33 416.125  29
   2 -12  12 8699.24 446.144  24
   2 -12  12 8682.93 436.504  26
  -2 -12 -12 7614.84 372.493  21
   2  12  13 21350.9 714.898   9
   2  12  13 21558.9 708.625   5
   2  12  13 22861.5 737.001  29
   2 -12  13 22160.4 736.197  26
   2 -12  13 22309.4 747.510  24
   2  12  14 3843.71 274.774   9
   2  12  14 3645.01 266.922   5
   2  12  14 3770.82 276.270  29
   2 -12  14 4250.27 287.908  26
   2 -12  14 3712.83 287.585  24
   2  12  15 770.862 153.200   9
   2  12  15 629.713 150.192   5
   2  12  15 661.646 150.604  29
   2 -12  15 874.305 166.859  26
   2 -12  15 676.864 173.168  24
   2  12  16 1076.94 167.847  14
   2  12  16 1202.84 157.055   9
   2  12  16 933.245 153.069   5
   2  12  16 1116.53 155.917  29
   2 -12  16 989.517 158.997  23
   2  12  17 202.792 100.122  14
   2  12  17-70.6536 89.9441   5
   2  12  17 17.8358 94.0378   9
   2  12  17-28.0893 92.3005  29
   2 -12  17 8.65852 104.202  23
   2 -13 -17 111.633 84.5371  21
  -2  13  16 5418.45 253.315  14
  -2 -13  16 5423.49 270.304  23
   2 -13 -16 5365.38 260.733  21
  -2  13  15 103.542 111.471  14
   2 -13 -15 101.583 116.508  21
  -2 -13  15 104.060 133.666  23
  -2  13  14 4655.27 279.529  14
   2 -13 -14 5440.08 300.187  27
  -2 -13  14 5150.49 315.046  23
   2 -13 -14 5192.59 298.077  21
   2 -13 -13 790.589 159.076  27
   2 -13 -13 1076.75 191.198  21
  -2 -13  13 1146.94 205.354  23
   2 -13 -12 1351.77 203.383  27
   2 -13 -12 1514.13 208.257  21
  -2 -13  12 1544.03 237.556  23
   2 -13 -11 21120.4 722.125  27
  -2 -13  11 20638.6 725.515  20
  -2 -13  11 22480.6 749.918  23
   2 -13 -11 20316.2 714.470  21
   2 -13 -10 2101.32 248.678  27
  -2 -13  10 2615.22 251.100  24
  -2 -13  10 2377.66 262.824  20
  -2 -13  10 2391.01 281.337  23
   2 -13  -9 1376.81 225.994  27
  -2 -13   9 1533.20 247.712  23
  -2 -13   8 3808.19 328.683  28
   2 -13  -8 3467.61 308.336  27
  -2 -13   8 4675.02 342.005  21
   2 -13  -8 3922.14 315.535  21
  -2 -13   7 3577.84 323.358  28
   2 -13  -7 3502.26 312.394  27
  -2 -13   7 4050.42 334.775  21
  -2 -13   7 3252.48 306.677  20
   2 -13  -7 3138.49 300.108  21
  -2 -13   6 17626.6 690.323  28
  -2 -13   6 18104.6 701.538  21
   2 -13  -6 17108.5 680.492  27
  -2 -13   6 17642.9 690.363  23
   2 -13  -6 17751.5 684.579  21
  -2 -13   6 17737.2 701.238  20
  -2 -13   5 7016.68 433.824  28
  -2 -13   5 7921.59 462.351  20
   2 -13  -5 7429.42 437.456  27
  -2 -13   5 7234.47 435.363  21
  -2 -13   5 8094.75 465.047  23
   2 -13  -5 6771.02 417.766  21
  -2 -13   4 2125.80 269.336  28
  -2 -13   4 1895.80 265.936  21
   2 -13  -4 1358.38 233.955  21
   2 -13  -4 1662.75 247.131  27
  -2 -13   4 1832.39 266.135  23
  -2 -13   3 14967.8 618.770  28
   2 -13  -3 13352.0 602.669  27
  -2 -13   3 13680.1 601.678  21
   2 -13  -3 13751.4 594.193  21
  -2 -13   2 740.775 191.650  28
   2 -13  -2 902.967 214.019  27
  -2 -13   2 633.412 215.139  21
   2 -13  -2 610.045 193.459  21
  -2 -13   2 1017.83 209.547  19
   2 -13  -2 308.849 155.206  19
  -2 -13   1 10088.3 491.217  28
  -2 -13   1 8787.18 447.827  27
   2 -13  -1 9260.52 496.226  27
  -2 -13   1 9729.89 506.196  19
  -2 -13   1 10270.2 505.922  21
   2 -13  -1 9639.28 491.474  21
  -2 -13   0 1542.64 226.894  28
  -2 -13   0 1440.53 234.606  19
   2 -13   0 1741.72 260.563  27
  -2 -13   0 1219.06 193.655  27
  -2 -13   0 1539.62 235.499  21
   2 -13   0 1520.85 236.361  21
  -2 -13  -1 305.059 153.223  28
   2 -13   1 154.717 159.751  21
  -2 -13  -1 19.2909 158.254  21
  -2 -13  -1 343.735 178.088  19
  -2 -13  -1 16.7621 130.664  27
   2 -13   1 166.144 173.880  27
  -2 -13  -2 9855.29 470.527  28
   2 -13   2 10147.4 517.519  27
  -2 -13  -2 9374.76 450.989  27
   2 -13   2 9686.24 487.089  21
  -2 -13  -2 11339.9 517.755  21
  -2 -13  -2 10710.6 519.721  19
   2 -13   2 8483.91 450.970  20
  -2 -13  -3 4952.91 329.421  28
   2 -13   3 4649.53 324.717  26
   2 -13   3 5271.59 336.378  25
  -2 -13  -3 5225.67 334.243  27
   2 -13   3 4647.14 344.372  21
  -2 -13  -3 5349.03 366.920  21
  -2 -13  -3 5550.69 381.164  19
  -2 -13  -4 18030.4 654.427  27
   2 -13   4 19066.0 679.539  26
  -2 -13  -4 20931.0 744.283  19
   2 -13   4 19417.4 681.089  25
   2 -13   4 18433.8 702.356  21
  -2 -13  -4 20265.4 716.853  21
  -2 -13  -5 6707.51 417.716  19
  -2 -13  -5 6704.14 373.044  27
   2 -13   5 7472.34 411.953  21
  -2 -13  -5 6426.19 388.761  21
  -2 -13  -6 5138.94 322.163  27
   2 -13   6 5933.36 368.163  21
  -2 -13  -6 5076.19 346.468  21
  -2 -13  -7 3138.22 260.933  27
   2 -13   7 4696.82 343.951  24
  -2 -13  -8 28476.2 842.430  27
   2 -13   8 29284.7 895.483  26
  -2 -13  -8 29218.8 914.869  19
  -2 -13  -9 378.489 178.793  19
  -2 -13  -9 769.502 172.425  21
   2 -13   9 832.293 187.751  26
   2  13  10 17859.9 631.975  29
   2 -13  10 19554.3 674.623  26
  -2 -13 -10 20476.9 691.416  19
   2 -13  10 19744.3 696.015  24
  -2 -13 -10 19535.3 642.943  21
   2  13  11 137.060 128.497  29
   2 -13  11 129.682 153.882  23
   2 -13  11 194.382 148.145  26
  -2 -13 -11 318.530 159.307  19
   2 -13  11 128.885 164.846  24
   2  13  12 3896.36 247.735   5
   2  13  12 3329.79 249.446  29
   2 -13  12 4018.01 285.112  26
   2 -13  12 3909.53 288.129  24
  -2 -13 -12 4062.41 285.577  19
   2 -13  12 3792.03 274.857  23
   2  13  13 4303.14 249.646   5
   2  13  13 4493.39 269.512  29
   2 -13  13 4775.50 287.774  26
  -2 -13 -13 4405.30 275.598  19
   2 -13  13 5192.88 305.106  24
   2 -13  13 4425.14 281.652  23
   2  13  14 17679.5 549.321   9
   2  13  14 18692.9 559.859   5
   2  13  14 19946.3 595.132  29
   2 -13  14 21741.3 619.501  26
  -2 -13 -14 20157.7 605.049  19
   2 -13  14 20255.1 620.744  24
   2 -13  14 20053.5 600.742  23
   2  13  15 9640.72 375.012  14
   2  13  15 11203.3 379.092  29
  -2 -13 -15 10335.8 374.189  19
   2 -13  15 10497.2 377.151  23
  -2 -13 -16 1506.54 134.412  19
   2 -13  16 1602.41 140.578  23
   2 -14 -15 103.598 84.6586  21
  -2  14  14 3731.43 203.535  14
   2 -14 -14 4505.30 233.699  21
  -2  14  13 939.289 132.661  14
   2 -14 -13 1005.22 155.145  21
   2 -14 -12 6583.01 325.225  27
  -2 -14  12 7273.39 345.989  23
   2 -14 -12 6433.60 326.170  21
   2 -14 -11 5177.59 304.243  27
  -2 -14  11 5691.39 326.823  23
   2 -14 -11 5952.79 321.754  21
  -2 -14  10 372.001 153.119  20
   2 -14 -10 356.578 142.851  27
   2 -14 -10 703.074 166.060  21
  -2 -14  10 301.694 165.103  23
   2 -14  -9 1723.87 209.210  27
   2 -14  -9 1632.05 214.814  21
  -2 -14   9 2317.69 244.647  20
  -2 -14   9 2119.34 237.476  23
  -2 -14   8 868.911 192.521  28
  -2 -14   8 754.238 191.741  21
   2 -14  -8 868.093 181.320  27
   2 -14  -8 785.242 186.634  21
  -2 -14   8 824.798 187.682  20
  -2 -14   8 1130.48 214.212  23
  -2 -14   7 382.702 172.599  28
   2 -14  -7 588.016 171.395  27
  -2 -14   7 509.022 170.812  20
   2 -14  -7 482.517 167.447  21
  -2 -14   7 677.192 191.639  21
   2 -14  -6 3879.60 306.651  27
  -2 -14   6 5530.12 357.855  20
   2 -14  -5 107.209 156.405  27
  -2 -14   5-93.4724 166.604  20
  -2 -14   4 5532.02 373.605  20
   2 -14  -4 5522.59 368.292  27
   2 -14  -3 186.819 165.549  27
   2 -14  -2 10530.3 506.059  27
   2 -14  -1 875.418 196.945  27
  -2 -14   1 635.927 185.603  21
   2 -14   0 1184.32 223.516  27
   2 -14   1 152.636 168.049  27
  -2 -14  -1 150.139 135.400  27
  -2 -14  -2 3954.16 280.086  27
  -2 -14  -3 1074.77 205.999  19
  -2 -14  -3 1136.14 174.955  27
  -2 -14  -4 4453.33 291.536  27
   2 -14   4 4482.00 317.758  21
  -2 -14  -4 5052.89 342.853  19
  -2 -14  -5 79.5138 145.838  21
   2 -14   5 15.6950 136.547  21
  -2 -14  -5 170.577 164.890  19
   2 -14   5 16.7373 137.287  24
   2 -14   6 20964.5 702.802  21
   2 -14   6 22514.2 742.133  24
  -2 -14  -6 21844.7 715.635  21
  -2 -14  -6 22338.9 745.321  19
  -2 -14  -7 11470.2 492.894  19
   2 -14   7 11662.8 464.142  26
   2 -14   7 12224.3 504.796  24
  -2 -14  -7 12124.9 479.753  21
  -2 -14  -8 6738.97 368.196  19
   2 -14   8 6674.10 341.752  26
   2 -14   8 6907.90 376.134  24
  -2 -14  -8 6767.35 346.130  21
   2 -14   9 2074.05 206.131  26
  -2 -14  -9 1755.00 186.296  21
  -2 -14  -9 1944.18 219.220  19
   2 -14   9 2197.93 230.465  24
   2  14  10 7248.24 318.020  29
  -2 -14 -10 8351.33 380.806  19
   2 -14  10 8081.77 356.348  26
   2 -14  10 8803.66 394.446  24
   2 -14  10 7337.42 348.865  23
   2  14  11 1919.99 164.619  29
  -2 -14 -11 1983.80 197.549  19
   2 -14  11 1976.03 190.526  26
   2 -14  11 2554.20 226.010  24
   2 -14  11 2191.21 195.979  23
   2  14  12 3878.41 217.576  29
  -2 -14 -12 5063.72 262.316  19
   2 -14  12 4687.62 249.426  26
   2 -14  12 4864.02 270.918  24
   2 -14  12 4049.43 242.314  23
   2 -14  13 775.701 123.415  23
  -2 -14 -13 741.636 122.226  19
   2  14  14 1805.97 146.513  14
  -2 -14 -14 2016.81 147.931  19
   2 -15 -13 423.262 90.2047  21
   2 -15 -12 1422.57 142.024  21
   2 -15 -11 712.886 127.624  21
   2 -15 -10 2799.52 208.822  21
   2 -15  -9 387.819 131.139  21
  -2 -15   8 1513.92 187.649  20
   2 -15  -8 1458.01 178.765  27
   2 -15  -8 1313.60 182.459  21
   2 -15  -7 3737.31 260.858  27
  -2 -15   7 4008.22 277.944  21
  -2 -15   7 3860.16 270.769  20
   2 -15  -7 4108.38 275.427  21
  -2 -15   6 457.190 160.287  21
  -2 -15   6 790.404 167.099  20
   2 -15  -6 666.732 156.609  21
   2 -15  -6 504.445 152.480  27
  -2 -15   5 43.2984 138.840  28
  -2 -15   5 14.7347 148.043  21
   2 -15  -5 295.859 148.585  21
  -2 -15   5 194.516 148.936  20
   2 -15  -5 160.613 131.675  27
  -2 -15   4 2475.32 233.589  28
   2 -15  -4 2503.61 240.669  27
  -2 -15   4 2943.29 255.835  21
   2 -15  -4 2553.83 239.823  21
  -2 -15   4 2966.79 256.511  20
  -2 -15   3 202.928 142.208  28
  -2 -15   3 45.5897 140.907  21
   2 -15  -3 185.479 145.635  27
   2 -15  -3-14.6616 135.206  21
  -2 -15   3 15.7963 152.702  20
  -2 -15   2 4366.35 291.361  28
   2 -15  -2 4140.03 294.434  27
  -2 -15   2 3507.93 291.545  20
  -2 -15   2 4184.71 296.367  21
   2 -15  -2 3693.72 278.717  21
  -2 -15   1 1667.92 201.155  28
   2 -15  -1 1752.07 220.134  27
  -2 -15   1 1607.31 213.858  21
   2 -15  -1 1684.63 214.808  21
  -2 -15   0 1760.44 199.911  28
   2 -15   0 2076.54 216.835  21
  -2 -15   0 1679.90 222.257  21
  -2 -15  -1 184.103 124.494  28
   2 -15   1 329.781 146.077  21
   2 -15   1 170.912 136.932  24
  -2 -15  -1 147.587 145.542  21
  -2 -15  -2 31065.2 897.212  19
   2 -15   2 28891.1 862.039  21
  -2 -15  -2 32049.6 895.338  21
   2 -15   2 29785.1 858.606  24
   2 -15   3 335.466 148.504  21
  -2 -15  -3-27.8572 130.588  21
  -2 -15  -3 190.032 161.150  19
   2 -15   3 305.763 144.864  24
   2 -15   4 19645.2 645.836  21
  -2 -15  -4 21954.6 676.884  21
   2 -15   4 20710.7 664.777  24
  -2 -15  -4 21920.0 692.449  19
   2 -15   5 1281.52 163.944  21
  -2 -15  -5 1959.37 201.208  21
   2 -15   5 1552.54 190.431  24
  -2 -15  -5 1657.76 206.561  19
   2 -15   6 10884.2 413.614  21
  -2 -15  -6 12006.9 463.033  19
  -2 -15  -6 12240.2 447.402  21
   2 -15   6 11818.0 454.578  24
  -2 -15  -7 1196.40 172.597  19
  -2 -15  -7 1251.65 162.721  21
   2 -15   7 1318.20 176.962  24
   2 -15   8 6058.71 301.658  24
  -2 -15  -8 5712.66 295.553  19
  -2 -15  -9 898.927 142.357  19
   2 -15   9 1028.88 153.477  24
  -2 -15 -10 293.748 109.981  19
   2 -15  10 251.756 113.417  24
   2 -15  11 7456.70 297.566  24
  -2 -15 -11 8221.23 297.144  19
   2 -16  -9 7245.80 272.384  21
   2 -16  -8 1803.95 154.471  21
  -2 -16   7 2003.39 167.574  20
   2 -16  -7 2054.14 166.870  21
   2 -16  -6 519.655 117.375  21
  -2 -16   6 509.030 117.845  20
  -2 -16   5 525.749 134.338  21
  -2 -16   5 792.155 138.041  20
   2 -16  -5 733.320 131.625  21
  -2 -16   4 4278.46 255.268  21
   2 -16  -4 4185.51 245.899  21
  -2 -16   4 4279.66 253.222  20
   2 -16  -3 3485.77 227.718  21
  -2 -16   3 3895.99 247.156  21
  -2 -16   3 3862.59 243.609  20
  -2 -16   2 1682.79 180.797  21
   2 -16  -2 2145.41 188.522  21
  -2 -16   2 2131.70 187.633  20
  -2 -16   1 3358.54 234.456  21
   2 -16  -1 3077.71 213.343  21
  -2 -16   1 3191.80 226.636  20
  -2 -16   0 27549.8 758.378  21
   2 -16   0 25420.7 725.498  21
  -2 -16   0 27829.0 768.577  20
   2 -16   1 1686.71 174.271  21
  -2 -16  -1 1863.22 183.211  21
  -2 -16  -2 923.456 152.170  21
   2 -16   2 910.785 135.477  21
   2 -16   3 5914.35 276.272  21
  -2 -16  -3 7829.79 320.287  21
   2 -16   4 7811.90 303.275  21
  -2 -16  -4 10035.7 354.497  21
  -2 -16  -5 2896.33 188.016  21
  -2 -17   1 304.295 87.5906  21
  -2 -17   0 2329.50 146.585  21
  -2 -17  -1 8412.36 281.066  21
  -3   0  26 65.3865 95.1378  18
  -3   0  25 13535.5 499.971  18
  -3   0  25 14293.5 485.162  31
  -3   0  24 31.1664 138.877  18
  -3   0  24-55.3591 133.110  31
  -3   0  23 9078.49 444.271  14
  -3   0  23 9506.49 443.297  31
  -3   0  22-17.6966 152.044  31
  -3   0  21 719.004 197.980  14
  -3   0  21 1418.57 232.094  31
  -3   0  20-160.728 165.936  14
  -3   0  20 19.5148 155.560  31
  -3   0  19 1510.61 230.568  14
  -3   0  18 93.2186 144.187  15
  -3   0  18 98.4522 170.252  14
  -3   0  18 114.746 155.780  31
  -3   0  17 71283.8 1761.78  15
  -3   0  17 68794.7 1761.16  14
  -3   0  16-17.7206 164.309  14
  -3   0  16 174.128 145.778  15
   3   0 -15 17237.8 579.211  11
  -3   0  15 16970.0 630.443  15
  -3   0  15 16505.7 621.506  14
  -3   0  14 135.851 155.120  14
  -3   0  14 91.9452 146.657  15
   3   0 -13 74481.7 1704.04  11
[truncated: 653,813 more chars]
